# Supplementary material for: Widely Targeted Metabolomics Analysis of the Roots, Stems, Leaves, Flowers, and Fruits of Camellia luteoflora, a Species with an Extremely Small Population
Source: Molecules. 2024 Oct 8;29(19):4754. doi: 10.3390/molecules29194754 (PMC11477736; doi:10.3390/molecules29194754)
Supplement: Supplementary file 1 [file molecules-29-04754-s001.zip › Table S1.xlsx]

## Sheet: metabolites
#ID	Class I	Class II	name	A1	A2	A3	B1	B2	B3	C1	C2	C3	D1	D2	D3	E1	E2	E3
NEG_q1	Terpenoids	Triterpenes	11-Keto-Beta-Boswellic Acid	23491.2	26526.3	32804.9	0.00507073	0.00507073	0.00507073	0.00507073	0.00507073	0.00507073	0.00507073	0.00507073	0.00507073	2021.97	1617.52	0.00507073
NEG_q2	Organic acid	Carboxylic Acids	12,13-Dihome	0.00507073	4327.94	0.00507073	47840.2	102845	57454.6	27319.5	25776	88227.1	132333	128912	115280	84800.8	58727.7	82282.1
NEG_q3	Organic acid	Carboxylic Acids	1,3-Dicaffeoylquinic Acid	6359.73	1.25373e+06	13031.8	133802	96452.1	68956.3	0.00507073	10055.4	0.00507073	389780	2.47533e+06	499834	430220	192444	424175
NEG_q4	Lipid	Fatty Acyls	13(S)-Hydroxyoctadeca-9(Z),11(E)-Dienoic Acid (13-Hode)	264979	320154	216466	626876	434599	459988	83094.8	65707.2	91803.3	449496	509020	688518	196579	351439	617822
NEG_q5	Quinones	Anthraquinones	1,4-Anthraquinone	692679	2.52859e+06	6.42765e+06	5.66967e+06	6.80043e+06	9.16587e+06	960740	877477	1.36845e+06	914054	2.58243e+06	5.88264e+06	4.47126e+07	3.50157e+07	4.28547e+07
NEG_q6	Quinones	Other	1,4-Chrysenequinone	0.00507073	780561	0.00507073	758629	602843	424824	178290	0.00507073	0.00507073	0.00507073	446813	668859	1.26416e+06	933260	2.23314e+06
NEG_q7	Sugars and alcohols	Other	1D-Myo-Inositol 1,4-Bisphosphate	27582.6	0.00507073	1210.38	24552.6	44896.5	34199.1	7757.65	6661.36	5109.63	53644	47822.4	42514.1	1081.66	2126.01	949.737
NEG_q8	Organic acid	Other	1H-Indole-5-Carboxylic Acid	4647.13	0.00507073	3087.19	10416.6	7755.34	6200.71	0.00507073	1549.66	0.00507073	10100.7	6169.46	10076.8	6661.21	0.00507073	2909.82
NEG_q9	Terpenoids	Sesquiterpenes	1-O-Acetyl Britannilactone	0.00507073	0.00507073	0.00507073	0.00507073	0.00507073	0.00507073	588447	189250	189838	1.56851e+06	2.53341e+06	2.59459e+06	4.54496e+06	1.53223e+06	1.76862e+06
NEG_q10	Polyphenols	Other	1-O-Galloyl-6-O-Cinnamoylglucose	1547.62	0.00507073	0.00507073	233527	276893	568435	0.00507073	0.00507073	0.00507073	49163.3	0.00507073	94484.2	143098	264258	328541
NEG_q11	Quinones	Naphthalene Quinones	2,3-Dehydro-Uwm6	0.00507073	0.00507073	0.00507073	0.00507073	0.00507073	0.00507073	0.00507073	532951	0.00507073	0.00507073	0.00507073	1106.69	5900.2	0.00507073	0.00507073
NEG_q12	Organic acid	Benzoic Acids	2,3-Dihydroxy-4-Methoxybenzoic Acid	3125.37	0.00507073	0.00507073	4.18567e+06	3.68577e+06	2.66866e+06	27820.8	64929.9	0.00507073	2.41442e+06	1.44694e+06	6.21717e+06	530541	731309	669252
NEG_q13	Organic acid	Carboxylic Acids	2,4,6-Trihydroxybenzoic Acid	2262.78	1791.95	955.167	494251	1.38804e+06	498403	16800.9	41556.6	3576.76	18673.7	37547.3	32675.3	20338.4	39842.8	30068.8
NEG_q14	Organic acid	Carboxylic Acids	2,4-Dihydroxybenzoic Acid	227169	94907.6	112262	138185	0.00507073	114609	0.00507073	0.00507073	0.00507073	656217	1.01091e+06	669046	416184	362900	361863
NEG_q15	Organic acid	Carboxylic Acids	2,6-Dihydroxybenzoic Acid	169427	0.00507073	75280	70153.8	0.00507073	103227	0.00507073	0.00507073	0.00507073	451964	586464	414082	280192	277309	220627
NEG_q16	Others	Other	2-Acetamidoethyl Phosphate	3165.32	2405.96	7492.03	2449.32	5172.29	3014.03	3302.7	2493.96	1978.3	4645.4	11843.9	5042.87	8024.42	0.00507073	0.00507073
NEG_q17	Polyphenols	Other	2-Cinnamoyl-1-Galloylglucose	0.00507073	0.00507073	0.00507073	0.00507073	0.00507073	0.00507073	2364.34	0.00507073	929.085	0.00507073	0.00507073	126486	57867.9	0.00507073	173625
NEG_q18	Others	Other	2-C-Methyl-D-Erythrono-1,4-Lactone	14781.4	23391.8	10372.4	318784	356747	455181	1.28453e+06	1.21754e+06	1.61064e+06	912392	286052	426056	120754	120481	157578
NEG_q19	Nucleotides	Pyrimidine Nucleosides	2'-Deoxycytidine-5'-Monophosphoric Acid	0.00507073	0.00507073	1481.77	0.00507073	22513.4	0.00507073	12049.1	0.00507073	10533.5	0.00507073	0.00507073	34816.6	0.00507073	2642.43	881.132
NEG_q20	Nucleotides	Deoxyribonucleosides	2'-Deoxyguanosine	7002.88	3546.23	3456.01	1761.68	2234.87	0.00507073	0.00507073	0.00507073	0.00507073	1213.89	1276.34	1209.79	1825.52	1014.2	1087.49
NEG_q21	Others	Other	2-Dimethylaminoethylphosphonic Acid	1632.62	1276.27	629.714	17383.8	27827	38418.5	0.00507073	3128.52	1307.94	12343.1	16265.2	14853.1	27015.6	18963.8	18781.5
NEG_q22	Sugars and alcohols	Glycosides	2-Hydroxy-3-Methoxybenzoic Acid Glucose Ester	1.15924e+06	1.03604e+06	749642	153126	79769.8	202723	0.00507073	0.00507073	0.00507073	5.87174e+06	2.3453e+06	2.40233e+06	257989	354598	287132
NEG_q23	Flavonoids	Isoflavones	2'-Hydroxygenistein	0.00507073	0.00507073	0.00507073	1.32436e+06	934036	582757	0.00507073	0.00507073	0.00507073	0.00507073	0.00507073	0.00507073	0.00507073	0.00507073	0.00507073
NEG_q24	Lipid	Fatty Acids	2-Hydroxypalmitic Acid	1.77531e+06	1.04965e+06	1.31079e+06	367167	653548	844774	165807	74629.2	44001	1.45906e+06	1.55435e+06	6.39967e+06	385524	157187	150074
NEG_q25	Sugars and alcohols	Polyol	2'''-N-Acetyl-6'''-Deamino-6'''-Hydroxyparomomycin Ii	0.00507073	2227.35	0.00507073	890.767	890.596	2674.87	8472.19	15433.1	12407.8	791.796	1335.49	3651.67	1125.95	1791.56	0.00507073
NEG_q26	Sugars and alcohols	Other	2-O-Β-D-Glucopyranosyl-L-Ascorbic Acid	8.59708e+06	7.40863e+06	4.61592e+06	2.87733e+06	8.06924e+06	5.63942e+06	876147	786655	710148	4.91471e+06	1.12601e+07	3.93048e+06	3.18699e+07	4.31646e+07	3.4595e+07
NEG_q27	Quinones	Benzene Quinones	2-Tert-Butyl-1,4-Benzoquinone	776467	3.30133e+06	3.87835e+06	3.81179e+06	3.41338e+06	4.16431e+06	338069	440140	869629	1.08022e+06	1.29145e+06	3.57709e+06	2.29063e+07	2.03315e+07	1.94014e+07
NEG_q28	Ketones, Aldehydes, Acids	Methyl Ketone	2-Tridecanone	35912.8	260943	96323.9	171904	85237.9	92191.1	22178	19025.7	33802	103584	80872.1	178912	377198	510613	235370
NEG_q29	Ketones, Aldehydes, Acids	Acetophenones	3',4'-Dihydroxyacetophenone	56872.5	75160.3	59852.4	8396.12	0.00507073	5681.37	0.00507073	0.00507073	0.00507073	68409.2	46389.8	42442.8	15457.8	26689	21985.3
NEG_q30	Phenylpropanoids	Simple Phenylpropanols	3,4-Dimethoxycinnamic Acid	834468	6.74799e+06	4.59372e+06	1.95958e+07	1.28307e+07	1.30245e+07	818578	1.83102e+06	2.39925e+06	3.72439e+06	4.28149e+06	9.86112e+06	7.14288e+07	8.26981e+07	6.89193e+07
NEG_q31	Organic acid	Carboxylic Acids	3,5-Dihydroxybenzoic Acid	659218	859920	610027	434544	196762	297138	0.00507073	0.00507073	0.00507073	676161	851117	514933	0.00507073	86847.7	0.00507073
NEG_q32	Polyphenols	Monophenols	3,5-Di-Tert-Butylphenol	22696.5	138938	112666	124187	95976	71020.8	16697.9	28014.5	22779.5	24206.7	57801.5	95935	1.19029e+06	1.0401e+06	1.27099e+06
NEG_q33	Polyphenols	Phenolic Acids	3,8-Di-O-Methylellagic Acid	0.00507073	0.00507073	0.00507073	555762	122278	229786	0.00507073	0.00507073	0.00507073	0.00507073	42454.3	0.00507073	0.00507073	0.00507073	0.00507073
NEG_q34	Amino acids	Alpha Amino Acids	3-(Carboxymethylamino)Propanoic Acid	1.65192e+07	8.62995e+06	8.70342e+06	1.18308e+07	1.28373e+07	1.22021e+07	3.67097e+06	6.75243e+06	5.591e+06	1.99486e+07	1.28059e+07	1.24915e+07	4.47316e+06	5.42786e+06	4.51133e+06
NEG_q35	Organic acid	Carboxylic Acids	(-)-3-Dehydroshikimic Acid	1.35315e+06	1.13403e+06	1.05863e+06	7.22111e+06	4.09687e+06	9.5464e+06	1.2219e+06	1.20849e+06	812678	2.30495e+06	3.3166e+06	2.78668e+06	1.58518e+06	847233	1.47179e+06
NEG_q36	Polyphenols	Other	3-Hydroxy-4',5-Dimethoxystilbene	0.00507073	0.00507073	0.00507073	0.00507073	0.00507073	0.00507073	96297.7	98503.7	38744.2	1556.19	1574.83	0.00507073	0.00507073	0.00507073	0.00507073
NEG_q37	Organic acid	Carboxylic Acids	3-Hydroxyisobutyric Acid	0.00507073	0.00507073	0.00507073	1662.25	0.00507073	2219.07	150301	13105	0.00507073	0.00507073	0.00507073	0.00507073	1213.62	0.00507073	0.00507073
NEG_q38	Terpenoids	Triterpenes	3-O-Acetyloleanolic Acid	73392.1	50984.5	66904.8	82818.1	77429.4	16663.4	980.771	1508.7	0.00507073	162999	32481.6	297384	3.47453e+06	0.00507073	1.35398e+06
NEG_q39	Polyphenols	Other	3-O-Caffeoylquinic Acid Methyl Ester	0.00507073	0.00507073	0.00507073	3050.57	0.00507073	0.00507073	932.591	0.00507073	3139.17	0.00507073	13025.3	8280.63	9165.74	12282.3	13776.7
NEG_q40	Phenylpropanoids	Other	3-O-Feruloylquinic Acid	226296	174936	165878	794503	495446	413958	33492.4	62070.5	0.00507073	2.86977e+06	2.40232e+06	3.22581e+06	1.27196e+07	4.64185e+06	5.50134e+06
NEG_q41	Sugars and alcohols	Polyol	3''-Oxogentamicin A2	103259	190805	176683	988861	1.27326e+06	685784	26361	20053.8	18361	72969.2	15259.6	66058.1	5033.14	20753.1	9419.01
NEG_q42	Sugars and alcohols	Diol	(3R,4R)-3,4-Dihydroxydihydrofuran-2(3H)-One	28137.5	16560.9	15228.6	329755	336137	240057	32809.1	88377.8	18758.7	33708.5	18594.1	36512.2	42417.8	50175.5	45556.9
NEG_q43	Organic acid	Carboxylic Acids	4-Acetamidobutanoic Acid	16350.1	10900.9	7840.52	1818.73	6103.44	7812.01	61325.1	42132.7	33470.7	9521.66	3513.65	7893.8	2938.6	3819.3	3059.48
NEG_q44	Ketones, Aldehydes, Acids	Acetophenones	4-Hydroxyacetophenone	87701.1	86794.9	57477.9	4069.55	0.00507073	0.00507073	0.00507073	0.00507073	0.00507073	135646	95878.5	64630.9	6575.73	0.00507073	9245.76
NEG_q45	Amino acids	Other	4-Hydroxyisoleucine	1.14179e+07	6.45145e+06	6.96653e+06	9.76304e+06	1.01251e+07	8.94738e+06	2.06245e+06	4.7029e+06	3.38818e+06	1.20856e+07	9.10556e+06	7.92687e+06	2.34471e+06	2.67404e+06	2.0957e+06
NEG_q46	Organic acid	Carboxylic Acids	4-Methoxycinnamic Acid	0.00507073	0.00507073	0.00507073	0.00507073	21230.7	0.00507073	0.00507073	0.00507073	0.00507073	0.00507073	15553.3	0.00507073	23257.5	0.00507073	17909.3
NEG_q47	Ketones, Aldehydes, Acids	Other	4-Pyridoxic Acid	28378.9	17307.5	14534.3	76039.3	91506.9	61901.3	462361	674693	926263	19233.7	24860.8	26569.4	41522	91071.1	65547.9
NEG_q48	Phenylpropanoids	Other	5-Feruloylquinic Acid	137048	128683	106685	0.00507073	0.00507073	341401	19779.9	30172.8	0.00507073	2.14351e+06	1.66412e+06	2.30253e+06	8.51097e+06	3.30921e+06	3.85755e+06
NEG_q49	Nucleotides	Purine Nucleosides	5'-Guanylic Acid (Disodium Salt)	12994.9	4282.38	0.00507073	37068.2	23602.7	32308.2	31507.4	56991.5	11538	21594.7	21211.1	20203.5	3169.61	0.00507073	3503.33
NEG_q50	Polyphenols	Other	5H-Dibenz[B,F]Azepine-5-Carboxamide	0.00507073	0.00507073	0.00507073	0.00507073	0.00507073	0.00507073	78513.1	80388.1	34003.7	0.00507073	771.354	769.456	0.00507073	0.00507073	0.00507073
NEG_q51	Coumarins	Hydroxycoumarins	5-Methoxy-7-Hydroxycoumarin	0.00507073	0.00507073	0.00507073	6892.57	9396.19	6523.72	1533.05	0.00507073	0.00507073	30771.9	34396.1	30134.2	130402	25948.8	34787.3
NEG_q52	Organic acid	Carboxylic Acids	6-Hydroxyhexanoic Acid	0.00507073	15276.5	17315.5	90835.6	172463	106218	87594.6	273523	174071	0.00507073	0.00507073	0.00507073	0.00507073	0.00507073	0.00507073
NEG_q53	Coumarins	Other	6-Hydroxymethylherniarin	442486	457153	355414	148825	68385.9	57606.5	59922.8	53260.9	58998.9	295608	212803	255200	110221	116055	120708
NEG_q54	Vitamins	Vitamin B Complex	6-Hydroxynicotinic Acid	0.00507073	0.00507073	0.00507073	79232	160490	93626.1	0.00507073	0.00507073	0.00507073	0.00507073	0.00507073	0.00507073	0.00507073	0.00507073	0.00507073
NEG_q55	Others	Other	8-Azaguanine	0.00507073	0.00507073	0.00507073	4845.51	26229.5	4975.78	0.00507073	0.00507073	0.00507073	0.00507073	0.00507073	0.00507073	5140.71	0.00507073	20153.8
NEG_q56	Organic acid	Carboxylic Acids	Abscisic Acid	0.00507073	0.00507073	834.084	3.80277e+06	3.97725e+06	3.82471e+06	25695.6	8833.04	1602.08	556844	932786	443883	24586	15104.6	29880
NEG_q57	Nucleotides	Glycosides	Acanthoside B	54631.1	91847.6	43302.9	6854.23	4094.12	12451.5	30966	8018.06	53024.7	96371.9	45290	43477	560077	1.0324e+06	580116
NEG_q58	Ketones, Aldehydes, Acids	Aromatic Ketone	Acetylpyrazine	0.00507073	0.00507073	14602.7	35136.9	81830.4	20099.9	21251.9	21987.6	19741.3	0.00507073	0.00507073	0.00507073	36226.9	25914.3	32171.9
NEG_q59	Organic acid	Carboxylic Acids	Aconitic Acid	180828	79539.7	67701	657509	609084	579673	572508	407852	405175	241863	230457	525924	11660.5	22884.5	14085.5
NEG_q60	Organic acid	Other	Adenosine 5′-Diphosphoribose (Sodium)	55700.7	0.00507073	13880.6	2647.01	9793.52	10275	0.00507073	12283	2962.9	8738.41	2927.28	1364.83	1860.92	2621.67	1639.66
NEG_q61	Flavonoids	Flavonoid Glycosides	Afzelin	85778.1	83243.5	53761.7	0.00507073	16773.1	12557.7	261910	457222	189489	10475.2	34179.7	0.00507073	0.00507073	0.00507073	0.00507073
NEG_q62	Terpenoids	Sesquiterpenes	Alismol	0.00507073	0.00507073	0.00507073	0.00507073	0.00507073	0.00507073	0.00507073	709595	629416	1.85598e+06	2.95258e+06	2.2623e+06	4.33098e+06	1.08497e+06	2.11958e+06
NEG_q63	Ketones, Aldehydes, Acids	Other	Allantoic Acid	81941.2	42291.2	42305.8	8781.99	14007.7	14713.7	36827.5	19059.8	12070.4	16063.3	18232.1	11603.9	4723.27	0.00507073	1380.43
NEG_q64	Organic acid	Other	Allantoin	10207.2	0.00507073	9636.92	38429.3	49754.7	21180.5	9544.41	8431.99	4845.36	12187.3	11645.3	8022.59	6012.68	9378.18	7549.3
NEG_q65	Sugars and alcohols	Polyol	Allitol	166599	265800	230366	355620	207243	200840	84991.8	41705.1	53276.5	1.06547e+06	1.40228e+06	1.39488e+06	645541	927098	761940
NEG_q66	Terpenoids	Triterpenes	Alpha-Boswellic Acid	7605.95	18159.6	7573.36	0.00507073	0.00507073	0.00507073	0.00507073	0.00507073	0.00507073	0.00507073	0.00507073	0.00507073	0.00507073	0.00507073	0.00507073
NEG_q67	Sugars and alcohols	Monosaccharides	Alpha-D-Glucose	1.11376e+06	5.35739e+06	4.20186e+06	9.76943e+06	9.4604e+06	9.21272e+06	1.6686e+06	2.04959e+06	2.694e+06	2.02272e+06	3.77725e+06	6.39421e+06	8.89206e+07	75202205	8.22401e+07
NEG_q68	Terpenoids	Iridoids	Alyxialactone	28231.3	38152.8	32571.3	0.00507073	0.00507073	13111.9	0.00507073	822.863	8096.17	12976.9	23123.5	96905.3	9856.79	6932.26	4024.8
NEG_q69	Organic acid	Carboxylic Acids	Aminomalonic Acid	749815	495468	637892	2.27523e+06	2.16634e+06	2.98515e+06	1.6201e+06	2.13682e+06	1.64001e+06	597459	1.99063e+06	911897	244005	239909	252586
NEG_q70	Flavonoids	Polyphenols	Apigenin	18000.7	6573.42	16272.9	42487.2	28264	22005.4	0.00507073	0.00507073	0.00507073	39642	189827	245952	214893	181706	104715
NEG_q71	Lipid	Fatty Acyls	Arachidonic Acid	13536	11365.6	12361.9	2895.25	0.00507073	0.00507073	0.00507073	0.00507073	0.00507073	0.00507073	0.00507073	0.00507073	0.00507073	0.00507073	1625.56
NEG_q72	Polyphenols	Glycosides	Arbutin	2022.56	2857.86	1847.1	10110.5	19551.9	8180.88	11724.3	8342.24	16779.7	26237.6	46476.1	39965.4	38034.2	59420.3	48251.7
NEG_q73	Amino acids	Other	(-)-Aspartic Acid	4.29817e+06	2.09808e+06	1.87062e+06	1.85995e+06	1.72333e+06	2.30124e+06	1.09198e+06	1.00067e+06	1.58982e+06	2.48694e+06	2.58669e+06	1.78846e+06	745659	935353	756367
NEG_q74	Organic acid	Carboxylic Acids	Atranorin	0.00507073	0.00507073	0.00507073	0.00507073	3974.06	0.00507073	0.00507073	0.00507073	0.00507073	931.091	2239.03	4125.03	5562.51	0.00507073	3804.23
NEG_q75	Organic acid	Carboxylic Acids	Azetidine-2-Carboxylic Acid	6807.65	0.00507073	0.00507073	49108.6	81913.2	56077.9	21505.2	9146.54	13591	16424.8	15494.5	10215.5	7313.67	23563.2	6997.12
NEG_q76	Terpenoids	Triterpenes	Bevirimat	0.00507073	0.00507073	0.00507073	0.00507073	0.00507073	0.00507073	0.00507073	0.00507073	0.00507073	0.00507073	0.00507073	0.00507073	2513.78	2150.54	1148.32
NEG_q77	Organic acid	Carboxylic Acids	Brevifolincarboxylic Acid	0.00507073	0.00507073	0.00507073	2.88207e+07	9.82092e+06	1.79502e+07	287406	0.00507073	0.00507073	7.90844e+07	2.0545e+07	2.17439e+08	3.71089e+07	4.03138e+07	4.60762e+07
NEG_q78	Phenylpropanoids	Simple Phenylpropanols	Calceolarioside B	108048	98644.5	88596.9	0.00507073	56442.3	108197	11407	13003.2	16537.9	1.02706e+06	238764	350362	309367	295348	421875
NEG_q79	Alkaloids	Other	Calystegine N1	0.00507073	8131.96	6491	189436	168716	219101	0.00507073	20450.2	138855	47704.1	49688.5	48707	5397.52	3698.97	5585.45
NEG_q80	Terpenoids	Diterpenoids	Carboxyatractyloside (Dipotassium)	0.00507073	710.336	0.00507073	0.00507073	653.461	697.169	1325.21	671.576	0.00507073	711.54	0.00507073	0.00507073	0.00507073	875.052	1304.86
NEG_q81	Steroids	Steroidal Glycosides	Carboxyatractyloside Tripotassium Salt	662.544	1333.24	1365.34	0.00507073	624.893	2465.64	1979.19	1963.03	1305.38	0.00507073	1768.37	1942.3	0.00507073	695.866	0.00507073
NEG_q82	Flavonoids	Flavanols	(-)-Catechin Gallate	0.00507073	0.00507073	29207	1.5497e+06	2.18999e+06	3.05239e+06	0.00507073	0.00507073	0.00507073	8.08998e+06	7.64242e+06	5.79923e+06	0.00507073	0.00507073	0.00507073
NEG_q83	Organic acid	Carboxylic Acids	Chlorogenic Acid	1.43293e+06	2.44241e+06	1.71676e+06	5.99612e+06	3.16232e+06	1.51071e+07	310666	616507	228682	3.19312e+07	9.81787e+07	5.65662e+07	2.44565e+08	2.11905e+08	2.38697e+08
NEG_q84	Others	Antibiotic	Chlortetracycline	96583.1	45405.8	26419.1	239242	352577	296224	82229.1	56101.6	23023.9	52889	36856.4	42801.2	30641.6	54066.1	41077.2
NEG_q85	Coumarins	Other	Cichoriin	22202.5	16898.7	0.00507073	228505	173498	389300	0.00507073	0.00507073	0.00507073	1.75394e+06	2.47941e+06	2.37138e+06	6.5733e+06	5.28686e+06	5.91892e+06
NEG_q86	Amino acids	Other	Cinnamoylglycine	0.00507073	2313.55	1192.94	0.00507073	6963.96	0.00507073	756.923	0.00507073	0.00507073	0.00507073	0.00507073	0.00507073	0.00507073	0.00507073	7900.57
NEG_q87	Others	Other	Cinnamyl Acetate	0.00507073	0.00507073	0.00507073	1.77962e+06	1.66134e+06	1.57839e+06	0.00507073	0.00507073	0.00507073	704867	2.14243e+06	594169	1.1443e+07	1.03855e+07	1.04536e+07
NEG_q88	Lipid	Fatty Acyls	Cis-Vaccenic Acid	763918	1.69274e+06	644973	960740	0.00507073	815370	2.19137e+06	1.18272e+06	1.57168e+06	2.13942e+06	1.1645e+06	1.20605e+06	1.21425e+06	907590	927680
NEG_q89	Sugars and alcohols	Glycosides	Clorobiocin	0.00507073	1777.39	2183.67	2991.33	9439.67	9762.21	2099.7	2637.39	1837.24	1854.8	562.891	1240.89	1522.14	0.00507073	0.00507073
NEG_q90	Flavonoids	Flavonoid Glycosides	Coreopsin	0.00507073	0.00507073	0.00507073	96068.4	49913.7	256861	1.88946e+06	2.26284e+06	1.74799e+06	228575	239821	250166	169386	350642	107870
NEG_q91	Terpenoids	Triterpenes	Corosolic Acid	0.00507073	0.00507073	0.00507073	1.0157e+06	362369	191072	0.00507073	14006.4	20515	2.35239e+06	787930	5.3262e+06	2.59681e+07	2.9897e+07	3.95743e+07
NEG_q92	Phenylpropanoids	Other	Cryptochlorogenic Acid	888222	2.15537e+06	1.4147e+06	186655	90737.5	266908	126959	161436	58584.6	1.50629e+07	1.17671e+07	9.4535e+06	8.55188e+06	7.09359e+06	8.29876e+06
NEG_q93	Amino acids	Dipeptide	Cyclo(L-Leu-Trans-4-Hydroxy-L-Pro)	1.02078e+06	647132	802392	201999	372950	491451	84504.2	40682.6	21466.9	872626	935313	3.70914e+06	242013	90044.1	80094.7
NEG_q94	Nucleotides	Pyrimidine Nucleosides	Cytidine 5'-Monophosphate	31748.5	900.719	1671.59	26631.1	18475.6	19360.6	24658.8	67364.6	9830.42	48492.7	45565.3	0.00507073	0.00507073	1539.88	0.00507073
NEG_q95	Terpenoids	Carotenoids	Damascone	0.00507073	213018	272342	0.00507073	0.00507073	0.00507073	0.00507073	0.00507073	0.00507073	0.00507073	0.00507073	0.00507073	831777	858520	729531
NEG_q96	Phenylpropanoids	Simple Phenylpropanols	Danshensu (Sodium Salt)	141315	235576	121557	784003	598737	860615	131399	97879.2	101022	425357	447220	388234	149559	136685	123577
NEG_q97	Sugars and alcohols	Monosaccharides	D-Arabinose	119544	49100.2	43715.8	1.03866e+06	1.14004e+06	806077	103611	145663	134370	262453	196429	201610	87160.5	158571	90532.8
NEG_q98	Sugars and alcohols	Sugar Alcohols	D-Arabitol	11784.3	9130.7	8717.46	28830.1	35128.9	22352.9	14417.4	0.00507073	9154.46	44756.3	74856.5	130704	176980	339319	289325
NEG_q99	Sugars and alcohols	Monosaccharides	D-Fructose	402502	564726	620555	2.19537e+07	1.97795e+07	2.36505e+07	3.04549e+06	3.56488e+06	484830	1.19792e+06	4.01059e+06	1.09247e+06	2.96692e+06	3.03054e+06	3.77155e+06
NEG_q100	Ketones, Aldehydes, Acids	Sugar Acids	D-Fructose-6-Phosphate (Disodium) Salt	988920	206200	147247	3.42871e+06	5.02328e+06	3.96826e+06	50608.5	260845	42242.1	1.92315e+06	1.86177e+06	1.30766e+06	0.00507073	0.00507073	0.00507073
NEG_q101	Sugars and alcohols	Sugar Acids	D-Galacturonic Acid (Hydrate)	412736	357890	314400	5.37058e+06	6.00424e+06	4.21748e+06	645880	623778	551364	1.12497e+06	930613	760946	388013	723796	365369
NEG_q102	Ketones, Aldehydes, Acids	Sugar Acids	D-Gluconic Acid	3.7495e+06	1.78241e+06	1.66484e+06	1.3068e+07	1.90011e+07	1.41408e+07	2.25337e+06	2.76573e+06	3.68698e+06	6.07197e+06	3.94897e+06	5.0109e+06	1.84027e+06	2.79383e+06	1.78651e+06
NEG_q103	Sugars and alcohols	Monosaccharides	D(+)-Glucose	859010	769538	726222	1.152e+07	1.73333e+07	1.42065e+07	2.03352e+06	3.72135e+06	996628	1.94312e+06	2.51866e+06	1.40313e+06	2.515e+06	2.70622e+06	2.3452e+06
NEG_q104	Sugars and alcohols	Hexosephosphates	D-Glucose 6-Phosphate	1.0656e+06	156984	237611	1.97267e+06	5.82886e+06	3.97768e+06	106029	289464	15962.9	2.27491e+06	2.06579e+06	1.40958e+06	6870.06	5510.28	0.00507073
NEG_q105	Sugars and alcohols	Monosaccharides	D-Glucose 6-Phosphate (Disodium Salt)	1.00791e+06	174358	225005	3.11253e+06	5.47891e+06	4.30485e+06	97249.3	190425	44981	2.1411e+06	2.03e+06	1.39452e+06	0.00507073	4418.89	0.00507073
NEG_q106	Ketones, Aldehydes, Acids	Sugar Acids	D-Glucuronic Acid	62191.8	293403	339768	5.42394e+06	6.19549e+06	4.50763e+06	0.00507073	0.00507073	0.00507073	280877	231518	0.00507073	58485.8	182871	76863.9
NEG_q107	Lipid	Glycolipids	D-Glucuronic Acid Lactone	216652	202896	208845	951153	898101	930662	523138	731108	669562	319041	280553	299470	132288	172337	94039.6
NEG_q108	Polyphenols	Other	Diacetoxy-6-Gingerdiol	6921.69	21177.3	19931.4	23504	22704.2	13204.9	0.00507073	0.00507073	0.00507073	0.00507073	15836.8	0.00507073	92401.8	113925	89385.8
NEG_q109	Flavonoids	Other	Dihydrobaicalein	0.00507073	0.00507073	0.00507073	117588	54591.1	179187	333011	215742	173605	52634.6	81022	127496	6128.95	47955.7	3570.42
NEG_q110	Flavonoids	Polyphenols	Dihydrokaempferol	0.00507073	0.00507073	0.00507073	43417.1	30687.5	53249.7	63028.2	71448.3	43952.3	31965.3	21764	0.00507073	11372.5	0.00507073	7217.39
NEG_q111	Lipid	Fatty Acyls	Dihydrolipoic Acid	734537	9.13339e+06	5.92906e+06	1.05698e+07	1.12567e+07	9.97882e+06	1.71231e+06	3.36375e+06	5.32318e+06	1.52063e+06	3.48812e+06	9.00475e+06	1.02551e+08	8.4832e+07	8.37151e+07
NEG_q112	Polyphenols	Other	Dihydroresveratrol	2492.34	2492.34	828.844	0.00507073	0.00507073	0.00507073	1595.04	4156.98	0.00507073	8282.19	0.00507073	6635.25	4357.31	3318.1	2483.87
NEG_q113	Flavonoids	Other	Diosmetin	0.00507073	0.00507073	7854.72	47306.2	55521.6	30185.9	0.00507073	0.00507073	0.00507073	151853	216220	778568	85223.9	189970	98791.4
NEG_q114	Amino acids	Other	Dl-Arginine	6.62925e+07	2.85443e+07	2.4957e+07	833135	1.5007e+06	268083	6.02071e+07	4.05242e+07	2.88147e+07	2.10369e+07	3.86231e+07	1.28091e+07	135204	488548	286599
NEG_q115	Amino acids	Other	Dl-Asparagine	750299	608685	421806	7.21304e+06	4.21123e+06	3.00503e+06	1.55782e+06	1.6474e+06	2.2782e+06	231308	570628	412562	70192.8	82947.6	48308.6
NEG_q116	Ketones, Aldehydes, Acids	Sugar Acids	Dl-Glyceric Acid	63579.5	34070.5	43705.9	871647	685471	697645	57177.5	158925	143152	257301	181001	120327	998046	1.20641e+06	963232
NEG_q117	Organic acid	Carboxylic Acids	Dl-Isocitric Acid (Trisodium Salt)	5.67359e+07	2.52092e+07	2.6007e+07	1.40631e+08	1.53224e+08	1.47019e+08	203154940	1.65346e+08	1.68263e+08	9.76058e+07	1.05807e+08	140367282	5.86871e+07	5.52214e+07	6.78787e+07
NEG_q118	Organic acid	Carboxylic Acids	Dl-Tartaric Acid	80955.3	0.00507073	23065.9	552310	594865	578366	265440	343897	249244	229681	130365	249669	141303	236368	172441
NEG_q119	Organic acid	Carboxylic Acids	D-(+)-Malic Acid	2.46694e+07	1.08592e+07	1.14049e+07	137942409	1.33196e+08	1.38219e+08	1.78258e+07	1.16029e+07	5.1501e+06	2.99851e+07	4.87487e+07	4.77668e+07	1.86541e+07	2.23726e+07	2.13059e+07
NEG_q120	Sugars and alcohols	Disaccharides	D-(+)-Maltose Monohydrate	4.88167e+06	4.05776e+06	4.40037e+06	6.54009e+06	9.53295e+06	8.28566e+06	7.81556e+06	5.75549e+06	5.04948e+06	3.93631e+06	2.35105e+06	2.75904e+06	7.16065e+06	6.63311e+06	5.50983e+06
NEG_q121	Sugars and alcohols	Sugar Alcohols	D-Mannitol	145149	245131	234221	624483	479792	477128	84446.8	99127.4	95786.2	1.06262e+06	1.29652e+06	1.43147e+06	623599	847176	785060
NEG_q122	Sugars and alcohols	Monosaccharides	D-Mannoheptulose	50367.6	31154.3	39915.8	97972.3	109424	95206.5	29346.4	31029.8	35860.5	53498.3	42038.8	34041.1	52639.1	44620	43703.9
NEG_q123	Sugars and alcohols	Monosaccharides	D-Mannose	497677	595666	477855	2.25805e+07	1.34901e+07	1.94441e+07	1.59091e+06	4.97475e+06	717699	1.64464e+06	3.58829e+06	856639	2.34625e+06	1.97784e+06	2.33192e+06
NEG_q124	Sugars and alcohols	Polysaccharides	D-(+)-Melezitose	169888	326817	341884	1.59638e+06	3.34049e+06	599251	598016	725366	303380	390518	176131	114881	473439	361395	338225
NEG_q125	Sugars and alcohols	Disaccharides	D-Melibiose	6.80698e+07	5.84549e+07	6.75369e+07	1.09497e+08	9.33698e+07	9.4121e+07	8.85852e+07	8.81073e+07	8.8518e+07	3.16027e+07	2.78127e+07	4.91283e+07	8.7341e+07	1.13021e+08	1.00076e+08
NEG_q126	Vitamins	Vitamin B Complex	D-Pantothenic Acid (Hemicalcium Salt)	250495	181809	215107	1.26065e+06	2.82616e+06	1.10984e+06	2.3945e+06	2.61715e+06	3.30207e+06	505067	588642	578917	75164.3	109292	87593.2
NEG_q127	Organic acid	Carboxylic Acids	D-(+)-Phenyllactic Acid	92041.1	92866	34976	4971.36	32161.5	10544.8	190882	229671	63941.6	105604	18869.3	107925	0.00507073	0.00507073	0.00507073
NEG_q128	Organic acid	Carboxylic Acids	D-(-)-Quinic Acid	1.42965e+08	1.557e+08	1.51212e+08	1.13593e+08	8.90906e+07	1.28579e+08	2.12648e+08	1.80769e+08	1.44568e+08	2.5369e+08	3.19293e+08	2.92528e+08	1.75924e+08	9.366e+07	1.59755e+08
NEG_q129	Sugars and alcohols	Other	D(+)-Raffinose (Pentahydrate)	2.30985e+06	3.19612e+06	5.04449e+06	2.83067e+06	4.25093e+06	2.27051e+06	7.43677e+06	6.91327e+06	6.45578e+06	3.15535e+06	2.73313e+06	1.96845e+06	3.65219e+06	5.68598e+06	3.21658e+06
NEG_q130	Sugars and alcohols	Sugar Alcohols	D-Sorbitol	184285	306813	325869	574313	279312	303191	107013	80058.1	129530	1.39208e+06	1.76756e+06	1.96949e+06	831850	1.07142e+06	1.06485e+06
NEG_q131	Sugars and alcohols	Monosaccharides	D-Tagatose	713419	310265	525292	3.98299e+07	2.11079e+07	2.80173e+07	1.49145e+06	2.57997e+06	236799	1.51132e+06	2.77879e+06	1.4119e+06	2.04122e+06	1.30104e+06	2.2933e+06
NEG_q132	Organic acid	Carboxylic Acids	D(-)-Tartaric Acid	2969.66	0.00507073	0.00507073	118335	89300.8	85358.6	13678.1	76005.7	57365.9	50833.1	35484.3	24411.7	50011.7	32864.5	38614.6
NEG_q133	Sugars and alcohols	Sugar Alcohols	Dulcite	177796	319786	277614	454563	216903	242815	57134.5	46351.2	89049.5	1.16206e+06	1.4774e+06	1.52611e+06	692883	1.02701e+06	890746
NEG_q134	Terpenoids	Triterpenes	Echinocystic Acid	0.00507073	0.00507073	0.00507073	0.00507073	0.00507073	0.00507073	0.00507073	0.00507073	0.00507073	9762.78	7471.81	0.00507073	0.00507073	0.00507073	0.00507073
NEG_q135	Lipid	Fatty Acyls	Eicosapentaenoic Acid	9283.74	5772.39	7248.62	0.00507073	1345.69	3061.18	0.00507073	0.00507073	0.00507073	0.00507073	0.00507073	0.00507073	0.00507073	0.00507073	0.00507073
NEG_q136	Organic acid	Phenolic Acids	Ellagic Acid	18487	16240.3	12582.7	53274	51825.2	34601	20404.9	7925.41	0.00507073	24101.7	21965.9	35650.1	17226.6	6617.69	0.00507073
NEG_q137	Phenylpropanoids	Other	(E)-Methyl 4-Coumarate	0.00507073	0.00507073	0.00507073	47534.5	12261.3	25402.3	0.00507073	0.00507073	0.00507073	14747.4	17144.5	9659.68	8208.33	31792.1	25458.7
NEG_q138	Flavonoids	Flavonols	Engeletin	0.00507073	0.00507073	0.00507073	0.00507073	0.00507073	2236.1	3.08893e+06	5.77776e+06	1.50442e+06	0.00507073	0.00507073	0.00507073	41160.1	20219.6	32580.5
NEG_q139	Flavonoids	Polyphenols	(-)-Epicatechin	7.3195e+07	8.09965e+07	7.69043e+07	6.81615e+06	2.88958e+06	1.11303e+07	308675	279384	339982	8.86542e+07	7.54718e+07	5.71857e+07	1.29999e+07	2.28883e+07	1.33023e+07
NEG_q140	Flavonoids	Flavanols	(-)-Epicatechin Gallate	0.00507073	0.00507073	0.00507073	0.00507073	44429.9	0.00507073	640.168	0.00507073	0.00507073	89015.7	102466	0.00507073	0.00507073	0.00507073	5596.11
NEG_q141	Flavonoids	Polyphenols	Eriocitrin	33734.7	0.00507073	0.00507073	0.00507073	0.00507073	0.00507073	0.00507073	0.00507073	0.00507073	126473	307552	253371	174829	209607	187769
NEG_q142	Flavonoids	Flavonones	Eriodictyol	0.00507073	8827.26	4662.03	0.00507073	16804.6	47929.6	0.00507073	0.00507073	0.00507073	250490	182440	188999	0.00507073	48864.3	28811.7
NEG_q143	Coumarins	Other	Esculin	0.00507073	15471.7	0.00507073	185881	122595	319986	0.00507073	0.00507073	0.00507073	1.42451e+06	1.84416e+06	1.82803e+06	5.06266e+06	4.20461e+06	5.04346e+06
NEG_q144	Phenylpropanoids	Other	Eugenol	297842	1.1516e+06	675431	4.65808e+06	3.21053e+06	3.4409e+06	387607	556213	826937	804257	1.17272e+06	2.34061e+06	2.12703e+07	1.99718e+07	1.61256e+07
NEG_q145	Terpenoids	Triterpenes	Euscaphic Acid	23667.8	38422	0.00507073	9080.6	3151.39	5879.34	1667.51	870.083	554.875	52335.4	17744.1	92323.4	352936	280676	332155
NEG_q146	Coumarins	Other	Fraxin	0.00507073	0.00507073	0.00507073	0.00507073	0.00507073	0.00507073	7325.76	16602	0.00507073	76524	66176.5	0.00507073	1.14646e+06	468773	723533
NEG_q147	Others	Other	Fructo-Oligosaccharide Dp8 / Gf7	3347.56	0.00507073	0.00507073	2643.87	2382.41	1354.74	1499.87	0.00507073	0.00507073	0.00507073	0.00507073	687.17	4942.72	5635.33	2654.32
NEG_q148	Organic acid	Other	(-)-Fucose	377711	1.37353e+06	1.68605e+06	3.38608e+06	3.50704e+06	2.96889e+06	586278	449363	859596	970946	1.3777e+06	2.23923e+06	2.20441e+07	1.90432e+07	2.20677e+07
NEG_q149	Sugars and alcohols	Hexosephosphates	Galactose 1-Phosphate	517066	82960.1	92301.4	1.96204e+06	2.86049e+06	2.27766e+06	75061.6	188953	43742.8	1.18276e+06	1.12991e+06	796051	40494.2	65094.3	39099.3
NEG_q150	Polyphenols	Other	Gallic Acid	0.00507073	0.00507073	0.00507073	2.5765e+07	2.36029e+07	2.71461e+07	22254.7	34696.7	34912.1	994728	2.72167e+06	4.94113e+06	891014	767411	1.10949e+06
NEG_q151	Polyphenols	Other	Gallic Acid (Hydrate)	0.00507073	0.00507073	0.00507073	1.91728e+07	1.72073e+07	2.01485e+07	23950.9	29693.4	26713.1	782773	2.04007e+06	3.77887e+06	676206	592034	812766
NEG_q152	Ketones, Aldehydes, Acids	Benzaldehydes	Gallic Aldehyde	2237.14	0.00507073	6264.15	12512.9	21119.3	10685	0.00507073	0.00507073	0.00507073	24451.9	42978.7	42006.1	19146.3	10432.8	22410.4
NEG_q153	Terpenoids	Diterpenoids	Ginkgolide B	0.00507073	0.00507073	832.277	0.00507073	0.00507073	0.00507073	0.00507073	0.00507073	0.00507073	0.00507073	0.00507073	829.889	0.00507073	0.00507073	0.00507073
NEG_q154	Terpenoids	Triterpenes	Ginsenoside Ro	95774.4	134829	315739	0.00507073	829.889	2447.46	0.00507073	0.00507073	0.00507073	0.00507073	0.00507073	0.00507073	0.00507073	4165.81	0.00507073
NEG_q155	Sugars and alcohols	Monosaccharides	Glucocheirolin	0.00507073	0.00507073	0.00507073	923.183	0.00507073	748.051	505.023	1862.77	0.00507073	798.278	0.00507073	0.00507073	0.00507073	679.961	0.00507073
NEG_q156	Sugars and alcohols	Other	Gluconate (Sodium)	3.03749e+06	1.24659e+06	1.09035e+06	1.16152e+07	1.43363e+07	1.25943e+07	1.67393e+06	2.49209e+06	2.66447e+06	4.92338e+06	3.4353e+06	3.36187e+06	1.26204e+06	2.23854e+06	1.21332e+06
NEG_q157	Polyphenols	Glycosides	Glucosyringic Acid	840873	1.20754e+06	721421	449220	351954	440303	211040	254726	165455	9.47582e+06	9.97285e+06	6.36031e+06	1.13595e+06	1.74468e+06	1.24176e+06
NEG_q158	Organic acid	Carboxylic Acids	Glycolic Acid	22370.1	0.00507073	19018.8	289921	289050	324369	49299.6	23761.5	29544.3	44387.1	32293.6	41638	0.00507073	0.00507073	0.00507073
NEG_q159	Amino acids	Peptides	Glycylglycine	108825	362576	318197	2.21308e+06	1.88991e+06	2.36756e+06	275339	244865	806863	906763	1.4576e+06	1.05289e+06	3.26839e+06	3.37634e+06	3.51229e+06
NEG_q160	Flavonoids	Hydroxyflavone	Gossypin	0.00507073	0.00507073	0.00507073	1.18822e+06	1.09849e+06	1.84823e+06	0.00507073	0.00507073	0.00507073	0.00507073	0.00507073	0.00507073	0.00507073	0.00507073	0.00507073
NEG_q161	Terpenoids	Sesquiterpenes	Graniline	0.00507073	0.00507073	0.00507073	1.11897e+06	1.24907e+06	972807	18213.6	0.00507073	0.00507073	151991	325636	132206	17714.3	0.00507073	0.00507073
NEG_q162	Others	Benzofurans	Griffonilide	17381.3	22905.5	23785.1	9484.42	12274.7	9856.25	0.00507073	0.00507073	0.00507073	18742.1	27015	26341.5	0.00507073	3199.5	0.00507073
NEG_q163	Others	Other	Heptanal Oxime	4.42175e+06	3.10055e+06	2.686e+06	4.8568e+06	5.89687e+06	5.32829e+06	0.00507073	1.3944e+06	875663	4.76231e+06	3.39385e+06	3.08847e+06	630619	868877	571070
NEG_q164	Flavonoids	Other	Hispidulin	0.00507073	0.00507073	2396.42	23409.2	16696.8	0.00507073	0.00507073	0.00507073	0.00507073	23598	38895.5	221506	39099.7	60428.6	31667.9
NEG_q165	Organic acid	Carboxylic Acids	Homogentisic Acid	0.00507073	0.00507073	0.00507073	317501	242173	374302	0.00507073	33307.3	0.00507073	0.00507073	280210	319250	0.00507073	0.00507073	0.00507073
NEG_q166	Organic acid	Carboxylic Acids	(-)-Hydroxycitric Acid Lactone	416897	472880	450287	2.767e+06	1.55012e+06	3.88648e+06	359754	384649	337413	781838	1.12252e+06	1.0584e+06	523775	392168	594566
NEG_q167	Polyphenols	Other	Hydroxytyrosol	906561	1.23433e+06	1.20248e+06	0.00507073	0.00507073	9025.77	37526.5	13266.7	10798.6	140378	87859.1	81293.9	125981	222402	140025
NEG_q168	Flavonoids	Polyphenols	Hyperoside	934651	230959	247825	6.63438e+07	5.62343e+07	6.26705e+07	0.00507073	0.00507073	0.00507073	5.10703e+06	6.00395e+06	0.00507073	2.13253e+07	2.45283e+07	2.4121e+07
NEG_q169	Ketones, Aldehydes, Acids	Other	Hypotaurine	0.00507073	0.00507073	852.136	2489.5	12158	2548.09	10235	15407.3	6677.95	1165.33	3673.52	723.996	1847.12	0.00507073	2967.42
NEG_q170	Sugars And Alcohols	Polyol	I-Inositol	381258	232795	318151	851485	879812	833214	0.00507073	0.00507073	0.00507073	674166	1.09578e+06	621699	806502	1.12062e+06	988066
NEG_q171	Terpenoids	Diterpenoids	Incensole	0.00507073	0.00507073	0.00507073	209229	228408	223570	0.00507073	0.00507073	0.00507073	90465.3	407641	64974.6	3.65401e+06	3.08178e+06	2.97585e+06
NEG_q172	Others	Indole And Its Derivatives	Indigo	700.161	0.00507073	0.00507073	7106.53	2986.3	7707.22	2310.66	0.00507073	0.00507073	3342.54	3069.84	3059.33	0.00507073	0.00507073	0.00507073
NEG_q173	Sugars and alcohols	Polysaccharides	Inulin	2.43565e+06	4.01785e+06	4.85326e+06	3.2226e+06	5.83045e+06	2.81737e+06	10969074	1.26592e+07	5.73474e+06	2.46016e+06	3.09398e+06	1.90559e+06	4.38923e+06	5.99612e+06	4.26258e+06
NEG_q174	Organic acid	Other	Isethionic Acid	3588.96	0.00507073	12006.9	39792.7	105320	21961.9	14452.6	30638.2	14386	74320.9	15517.7	34763.6	65667.5	46795.8	59318.5
NEG_q175	Organic acid	Other	Isethionic Acid Sodium Salt	0.00507073	13339	13105.3	70788.7	153776	89016	15985.4	30414.3	66307.9	108560	21273.6	29675.7	138147	89933.6	129728
NEG_q176	Flavonoids	Polyphenols	Isoliquiritigenin	7618.54	9226.16	9878.46	0.00507073	0.00507073	0.00507073	0.00507073	0.00507073	0.00507073	1501.36	0.00507073	0.00507073	0.00507073	763.166	0.00507073
NEG_q177	Sugars and alcohols	Glucans	Isomaltose	8.44241e+07	7.19986e+07	7.40931e+07	1.13276e+08	1.46598e+08	1.46547e+08	1.30373e+08	7.60434e+07	100699632	6.35472e+07	6.17777e+07	4.94999e+07	1.03866e+08	1.14855e+08	1.05366e+08
NEG_q178	Terpenoids	Triterpenes	Isomangiferolic Acid	45679.4	97669.1	46138.4	0.00507073	0.00507073	0.00507073	0.00507073	0.00507073	0.00507073	0.00507073	0.00507073	0.00507073	0.00507073	0.00507073	0.00507073
NEG_q179	Flavonoids	Polyphenols	Isoorientin	0.00507073	0.00507073	0.00507073	0.00507073	0.00507073	0.00507073	0.00507073	0.00507073	0.00507073	83280.3	314285	188947	394618	616706	587714
NEG_q180	Others	Other	(+)-Isopinocampheol	0.00507073	0.00507073	0.00507073	16862.2	29465.3	5633.25	0.00507073	0.00507073	0.00507073	15898	49877	43928.6	33604.6	18463.4	17636.7
NEG_q181	Flavonoids	Flavonols	Isoquercitrin	2.35826e+06	773329	634423	1.40786e+08	1.132e+08	1.32884e+08	0.00507073	0.00507073	0.00507073	1.03183e+07	1.43711e+07	9.7693e+06	4.60691e+07	6.25195e+07	4.52369e+07
NEG_q182	Flavonoids	Polyphenols	Isovitexin	160687	103709	310086	0.00507073	2533	4925.83	5517.17	521864	347724	237650	217971	613267	4.75637e+06	5.62216e+06	4.26574e+06
NEG_q183	Sugars and alcohols	Glycosides	Juglanin	0.00507073	0.00507073	0.00507073	144112	119894	88341.2	402297	515403	298566	0.00507073	0.00507073	0.00507073	8415.82	0.00507073	0.00507073
NEG_q184	Flavonoids	Polyphenols	Kaempferol	0.00507073	0.00507073	0.00507073	1.07437e+06	851099	478383	0.00507073	0.00507073	0.00507073	0.00507073	0.00507073	0.00507073	0.00507073	0.00507073	0.00507073
NEG_q185	Flavonoids	Other	Kaempferol 3-Glucorhamnoside	192003	112885	178830	1.57187e+07	1.51512e+07	9.19066e+06	1.38134e+07	3.58282e+07	1.59864e+07	542558	0.00507073	573283	0.00507073	0.00507073	1.61209e+06
NEG_q186	Flavonoids	Hydroxyflavone	Kaempferol-3-O-Galactoside	0.00507073	0.00507073	0.00507073	1.1552e+08	8.2202e+07	9.57378e+07	3.01368e+06	3.88899e+06	2.57503e+06	332319	0.00507073	0.00507073	384624	0.00507073	0.00507073
NEG_q187	Lipid	Fatty Acyls	Lactitol (Monohydrate)	1.27236e+06	1.69008e+06	1.82577e+06	2.75868e+06	2.82494e+06	2.59066e+06	2.43037e+06	2.43316e+06	2.42033e+06	1.53566e+06	1.46764e+06	961781	2.04176e+06	3.34544e+06	2.93834e+06
NEG_q188	Amino acids	Other	L-Allothreonine	718350	554829	586050	2.12038e+06	1.86353e+06	2.53869e+06	1.63687e+06	2.20707e+06	1.87916e+06	576071	1.91329e+06	848214	251048	255455	232802
NEG_q189	Sugars and alcohols	Sugar Alcohols	L-Arabinitol	13728.3	14894.4	16548.9	28395.7	23025.7	18659.2	6887.3	14971.7	24770.8	50353.6	92702.4	144329	189125	325348	325334
NEG_q190	Sugars and alcohols	Monosaccharides	L-(+)-Arabinose	130054	125317	155425	1.5187e+06	2.27174e+06	1.78619e+06	314550	214322	73058.4	228195	241054	267080	0.00507073	0.00507073	0.00507073
NEG_q191	Sugars and alcohols	Monosaccharides	L(+)-Arabinose	229650	171932	107707	697012	1.09514e+06	789554	522210	516670	483117	187506	201559	188483	422717	594030	275583
NEG_q192	Vitamins	Other	L-Ascorbic Acid	23521.4	22441.2	105974	180533	171188	132816	1.32552e+07	1.8505e+07	2.09146e+07	51680.7	55962.9	39164	440909	581071	519387
NEG_q193	Amino acids	Other	L-Aspartic Acid	5.6754e+06	2.97356e+06	2.83394e+06	2.68957e+06	2.42131e+06	3.39097e+06	1.60558e+06	1.49459e+06	2.12128e+06	3.25704e+06	3.57239e+06	2.5131e+06	1.08785e+06	1.33848e+06	992682
NEG_q194	Sugars and alcohols	Monosaccharides	L-Glucose	1.5986e+06	1.67487e+07	1.35403e+07	1.66472e+07	1.55283e+07	1.20822e+07	1.53603e+06	1.38919e+06	1.96592e+06	3.76496e+06	5.32788e+06	1.07193e+07	8.27707e+07	7.33549e+07	8.10008e+07
NEG_q195	Amino acids	Other	L-Glutamic Acid	1.40832e+07	7.80042e+06	8.49254e+06	1.18216e+07	1.29031e+07	1.18928e+07	2.87086e+06	6.03723e+06	4.89006e+06	1.69166e+07	1.21661e+07	1.09962e+07	4.24129e+06	4.70182e+06	4.27393e+06
NEG_q196	Amino acids	Other	L-Glutamic Acid (Monosodium Salt)	1.10885e+07	5.96029e+06	5.82863e+06	1.00122e+07	1.04658e+07	9.6567e+06	1.82389e+06	4.56727e+06	3.41369e+06	1.31167e+07	9.29636e+06	8.4497e+06	3.27298e+06	3.83806e+06	3.50206e+06
NEG_q197	Terpenoids	Monoterpenes	Linalyl Acetate	25018.2	17179.8	13187.1	11078.3	19918.4	12707.9	21335.4	23946.1	25473.3	10754.6	6552.1	0.00507073	12623.1	10765.6	8294.55
NEG_q198	Amino acids	Other	L-Methionine Sulfoxide	71472.8	46388.2	44595.5	151645	169428	109378	57958.7	105164	8252.07	80219.7	134680	68392.5	6356.63	5210.74	6947.28
NEG_q199	Amino acids	Other	L-Ornithine (Hydrochloride)	5.49367e+07	1.96221e+07	1.99156e+07	1.1607e+07	6.68943e+06	5.70074e+06	4.52242e+07	2.94792e+07	2.0751e+07	1.65837e+07	2.83284e+07	9.40704e+06	2.50207e+06	2.98944e+06	2.53341e+06
NEG_q200	Ketones, Aldehydes, Acids	Aromatic Ketone	Loureirin C	8252.73	2226.15	2496.83	807.72	0.00507073	0.00507073	0.00507073	0.00507073	0.00507073	0.00507073	0.00507073	0.00507073	0.00507073	0.00507073	797.546
NEG_q201	Amino acids	Other	L-Serine	432204	215424	259819	2.16302e+06	2.15061e+06	1.79222e+06	574543	397655	506870	299280	386649	268711	54753.3	84881.1	61202.9
NEG_q202	Sugars and alcohols	Sugar Acids	L-Tartaric Acid	135404	55042.7	55296.9	771381	776637	639535	404021	476657	290905	321748	180774	298705	202261	328987	192644
NEG_q203	Amino acids	Other	L-Threonine	735055	518426	687068	2.00774e+06	1.94154e+06	2.65672e+06	1.48934e+06	2.32173e+06	1.59594e+06	610935	1.86428e+06	899300	234287	255271	231782
NEG_q204	Amino acids	Other	L-Tyrosine	82846.3	57184.3	36880.6	119281	114148	98325.9	473115	506444	253467	118112	323999	141618	38236.1	74088.4	40057.8
NEG_q205	Flavonoids	Other	Lucidone	57948.4	75389	103062	0.00507073	772.208	0.00507073	0.00507073	0.00507073	0.00507073	3030.66	2282.47	3633.1	539.748	6879.69	0.00507073
NEG_q206	Flavonoids	Glycosides	Luteolin 7-Rutinoside	501617	452822	409229	0.00507073	0.00507073	0.00507073	5.42046e+06	1.3306e+07	5.3703e+06	1.29614e+06	1.37593e+07	2.13719e+06	6.68265e+06	8.77458e+06	7.37577e+06
NEG_q207	Sugars and alcohols	Monosaccharides	L-Xylose	431796	370643	288842	1.28621e+06	1.59793e+06	1.24974e+06	1.08982e+06	1.21545e+06	1.43843e+06	330403	243613	325360	425342	1.27525e+06	781581
NEG_q208	Organic acid	Carboxylic Acids	Malic Acid	4.44152e+07	2.17181e+07	2.04542e+07	2.6272e+08	2.53701e+08	2.56804e+08	3.26579e+07	1.97121e+07	9.22164e+06	5.69203e+07	9.2124e+07	8.47567e+07	3.62654e+07	4.50951e+07	3.88344e+07
NEG_q209	Organic acid	Carboxylic Acids	Malonic Acid	218533	80050.4	66041.4	0.00507073	121920	0.00507073	144344	126574	124923	50436.2	138289	81618.8	0.00507073	0.00507073	0.00507073
NEG_q210	Sugars and alcohols	Disaccharides	Maltose	3.3359e+06	3.10422e+06	2.7368e+06	4.19925e+06	6.39192e+06	4.85325e+06	6.3448e+06	5.2434e+06	4.63465e+06	2.58684e+06	1.99855e+06	2.23823e+06	4.76533e+06	5.8853e+06	4.82602e+06
NEG_q211	Others	Other	Mannitol	152357	221254	253454	495656	243474	260096	83908.7	79714.5	66605.9	1.15121e+06	1.49597e+06	1.47275e+06	683711	949313	802670
NEG_q212	Terpenoids	Triterpenes	Maslinic Acid	0.00507073	0.00507073	0.00507073	6430.82	1477.14	958.606	0.00507073	0.00507073	0.00507073	13558.6	2615.99	40804.9	378923	423607	367573
NEG_q213	Lignans	Tetrahydrofuran Lignans	Matairesinol	3999.05	14421.6	7306.84	812.968	3245.5	4050.05	0.00507073	0.00507073	0.00507073	0.00507073	3726.36	2416.91	0.00507073	805.564	798.087
NEG_q214	Quinones	Naphthalene Quinones	Menadione	10216	0.00507073	0.00507073	38063.5	5433.71	16040.1	3606.22	0.00507073	0.00507073	17141.1	16309.1	8018.36	2654.33	0.00507073	4651.45
NEG_q215	Others	Antibiotic	Methacycline	295814	377291	273095	409639	1.2332e+06	924791	498973	1.03652e+06	718578	602675	120038	271919	94764.3	64164.8	107190
NEG_q216	Others	Furans	Methyl 2-Furoate	1.10123e+06	1.20177e+06	1.03639e+06	4.78544e+06	2.39093e+06	5.99778e+06	1.19856e+06	1.04626e+06	631847	1.83013e+06	2.44268e+06	2.4015e+06	1.86778e+06	860264	1.73692e+06
NEG_q217	Polyphenols	Other	Methyl 3,4-Dihydroxybenzoate	24578.6	26140.4	27772.1	20156.9	36911.7	30335	0.00507073	696.973	0.00507073	21379.4	18089.6	15165.5	8004.45	0.00507073	2975.68
NEG_q218	Lipid	Fatty Acyls	Methyl 3-Phenylpropanoate	271795	875351	667484	3.72311e+06	3.76042e+06	2.9554e+06	662719	594476	787763	631184	925798	1.24923e+06	1.62519e+07	1.52518e+07	2.44826e+07
NEG_q219	Polyphenols	Monophenols	Methyl 4-Hydroxyphenylacetate	2.24617e+06	2.29971e+06	2.40784e+06	3.89555e+06	4.03769e+06	4.20712e+06	2.21322e+06	2.05853e+06	1.96546e+06	2.32878e+06	2.8168e+06	2.76714e+06	1.0865e+06	996535	781715
NEG_q220	Polyphenols	Other	Methyl Gallate	0.00507073	0.00507073	5390.98	3.61809e+06	3.11021e+06	2.32136e+06	34984.1	54795.3	12259.9	2.08273e+06	1.31477e+06	4.93724e+06	477994	647704	603771
NEG_q221	Others	Other	Methyl Isoferulate	2.24881e+06	1.39979e+07	2.18237e+07	1.76753e+07	1.34327e+07	1.03332e+07	1.47392e+06	1.34057e+06	1.85485e+06	3.40353e+06	3.37177e+06	1.11969e+07	6.13522e+07	6.52986e+07	9.32738e+07
NEG_q222	Organic acid	Carboxylic Acids	Methylmalonic Acid	371634	526029	357247	8.04449e+06	8.96562e+06	7.32664e+06	3.1718e+06	1.88597e+06	447279	999755	1.12451e+06	1.36047e+06	1.47843e+06	1.76069e+06	1.80251e+06
NEG_q223	Lipid	Fatty Acid Esters	Methyl Tridecanoate	41816.6	49963.5	44994.1	49527.5	78899.2	0.00507073	797.521	0.00507073	0.00507073	50141.1	92845.3	99640.4	0.00507073	0.00507073	174620
NEG_q224	Terpenoids	Triterpenes	Mogrol	659280	176963	523843	3.58299e+06	4.04078e+06	2.01236e+06	318126	373668	208839	563419	713612	758930	250836	431232	337389
NEG_q225	Terpenoids	Triterpenes	Momordin Ic	382256	436155	407259	0.00507073	2274.16	1349.97	0.00507073	0.00507073	0.00507073	0.00507073	0.00507073	0.00507073	0.00507073	0.00507073	0.00507073
NEG_q226	Terpenoids	Triterpenes	Momordin Iic	111380	232476	191429	0.00507073	0.00507073	0.00507073	0.00507073	2263.61	0.00507073	0.00507073	0.00507073	0.00507073	0.00507073	0.00507073	0.00507073
NEG_q227	Terpenoids	Triterpenes	Moronic Acid	3758.64	12181.4	17470.4	1511.51	1347.37	0.00507073	0.00507073	0.00507073	0.00507073	15409.6	2222.45	19863.5	56655	71714.9	66024
NEG_q228	Ketones, Aldehydes, Acids	Sugar Acids	Mucic Acid	2.00233e+06	1.52875e+06	1.45365e+06	5.179e+06	5.93113e+06	4.66564e+06	1.79379e+06	2.60219e+06	2.15586e+06	2.24878e+06	1.42999e+06	2.96806e+06	674287	1.36854e+06	732860
NEG_q229	Lipid	Fatty Acyls	Myristoleic Acid	1.10928e+06	951108	853695	7.52886e+07	4.45587e+07	57683649	2.95613e+06	4.69616e+06	662870	2.65797e+06	4.52201e+06	2.65668e+06	4.62286e+06	3.9035e+06	4.17896e+06
NEG_q230	Amino acids	Other	N-Acetyl-L-Glutamic Acid	0.00507073	0.00507073	0.00507073	28092.3	42621.8	28588.6	540317	377013	194735	8664.29	5896.75	11406.9	3201.42	3143.97	0.00507073
NEG_q231	Amino acids	Other	N-Acetyl-L-Tryptophan	0.00507073	0.00507073	0.00507073	0.00507073	36979.9	15839.2	241976	273235	133502	0.00507073	0.00507073	97268.3	0.00507073	0.00507073	0.00507073
NEG_q232	Alkaloids	Ornithine Alkaloids	N-Acetylnorloline	205551	0.00507073	9610.43	109906	280277	224282	122300	93969.1	0.00507073	326322	309198	320646	0.00507073	255854	185258
NEG_q233	Flavonoids	Flavonols	Narcissin	0.00507073	0.00507073	0.00507073	664840	607975	518772	0.00507073	9898.13	2341.01	239219	142937	209682	2.96242e+06	3.67024e+06	3.00691e+06
NEG_q234	Flavonoids	Flavonones	(±)-Naringenin	12652.9	2250.96	0.00507073	150600	97127.1	288588	514053	444223	294471	158779	127930	220387	32016.7	48458	25248.9
NEG_q235	Flavonoids	Chalcones	Naringenin Chalcone	2675.9	0.00507073	2598.54	126260	84166.4	235033	382663	247337	188802	115893	120863	123529	33643.7	31287.8	20983.4
NEG_q236	Flavonoids	Flavonones	Naringin	179796	103706	217677	0.00507073	0.00507073	0.00507073	0.00507073	0.00507073	5119.69	0.00507073	25328	8352.77	559625	533962	463863
NEG_q237	Flavonoids	Flavonones	Narirutin	224931	0.00507073	269260	0.00507073	0.00507073	0.00507073	10250.6	0.00507073	19907	0.00507073	46446.4	0.00507073	1.46741e+06	1.12567e+06	1.18761e+06
NEG_q238	Flavonoids	Glycosides	Neoastilbin	0.00507073	0.00507073	0.00507073	0.00507073	0.00507073	0.00507073	0.00507073	0.00507073	0.00507073	742628	417982	273346	152811	178836	176478
NEG_q239	Amino acids	Dipeptide	N-((-)-Jasmonoyl)-S-Isoleucine	2236.77	745.59	742.417	3642.52	7306.29	11706.3	0.00507073	0.00507073	0.00507073	37901.5	11696.5	14091.3	18983.3	10157.7	25552.8
NEG_q240	Amino acids	Other	Nmda	0.00507073	0.00507073	0.00507073	2137.41	2482.06	1067.21	0.00507073	1333.41	0.00507073	0.00507073	0.00507073	0.00507073	0.00507073	5653.74	3333.39
NEG_q241	Sugars and alcohols	Other	O-(1->4)-Alpha-L-Dihydrostreptosyl-Streptidine 6-Phosphate	0.00507073	0.00507073	0.00507073	1450.29	779.878	2594.74	0.00507073	0.00507073	638.771	0.00507073	0.00507073	1279.16	73537.9	77656.6	63243.7
NEG_q242	Amino acids	Other	O-Acetylserine	32951.4	38719.1	17809.5	18647.8	26208.2	9461.14	14453.5	42822.9	17122.4	6103.42	16052	7443.34	3471.96	15420.8	2434.61
NEG_q243	Terpenoids	Triterpenes	Obacunone	7540.95	0.00507073	6952.17	7195.32	7603.39	8141.08	14782.4	12245.1	17532.6	96274.5	49096.3	28515	0.00507073	0.00507073	6796.8
NEG_q244	Organic acid	Carboxylic Acids	Octadecanedioic Acid	5656.92	3111.64	2320.41	46838	28019.9	61759	0.00507073	0.00507073	1370.2	28681.5	29847.3	60189.3	38978.4	42075.2	35102.4
NEG_q245	Terpenoids	Triterpenes	Oleanolic Acid	41159.4	69341.4	53612.4	0.00507073	20009.4	7429.35	0.00507073	0.00507073	0.00507073	96524.2	21431.7	214612	3.19764e+06	4.32156e+06	3.51512e+06
NEG_q246	Terpenoids	Triterpenes	Oleanonic Acid	3221.78	13710.2	23522.5	1894.19	1232.29	0.00507073	0.00507073	0.00507073	0.00507073	18782.1	1677	17525.8	60891.2	87072.2	76942.2
NEG_q247	Steroids	Other	Oleaside A	31703.9	44784.4	24790	1.76385e+06	1.46328e+06	6.96047e+06	68523.8	102863	63986	240192	798573	242359	98984.8	46805.3	241832
NEG_q248	Lipid	Fatty Acyls	Oleic Acid	598868	777697	451441	667095	947207	635139	1.07742e+06	769429	1.1368e+06	1.36922e+06	1.09394e+06	866834	732191	567011	535748
NEG_q249	Ketones, Aldehydes, Acids	Polyketide	Olivetol	1.71895e+06	1.1801e+07	5.23628e+06	2.47705e+07	1.71559e+07	1.68865e+07	1.72124e+06	2.11197e+06	3.06113e+06	4.42163e+06	8.10741e+06	1.67852e+07	9.76573e+07	8.57451e+07	9.56809e+07
NEG_q250	Ketones, Aldehydes, Acids	Other	Orotic Acid	536721	399087	330842	3.59668e+06	2.9338e+06	4.12365e+06	715292	636205	787179	313375	1.3276e+06	1.20798e+06	0.00507073	0.00507073	0.00507073
NEG_q251	Organic acid	Carboxylic Acids	Oxalic Acid	72692.4	48872.9	58188.1	0.00507073	0.00507073	0.00507073	0.00507073	0.00507073	0.00507073	162692	197465	125725	58826.1	89978.7	51401.1
NEG_q252	Alkaloids	Isoquinoline Alkaloids	Oxohydrastinine	67614.3	48159.2	58199.3	26598.3	21733.4	39325.3	631506	412605	220509	28652.6	95780.2	53224.6	15619.6	15956.8	7757.66
NEG_q253	Lipid	Fatty Acids	Palmitoylglycine	1504.08	1051.92	2343.53	3690.08	5316.2	3674.67	1520.91	984.563	672.09	4765.29	5217.92	3147.37	2603.23	0.00507073	2416.65
NEG_q254	Others	Other	Papain	1.46047e+06	882312	1.09961e+06	289821	558365	725083	126377	60957.6	34419.8	1.22033e+06	1.36025e+06	5.26166e+06	317982	119178	135302
NEG_q255	Sugars and alcohols	Sugar Alcohols	Perseitol	59776.9	52779.7	59431.4	83017.5	88503.5	58228.7	27381.4	51502.2	51132.3	36841.6	46137.3	69869.6	25615	32960.3	25626.4
NEG_q256	Organic acid	Carboxylic Acids	Phenylpyruvic Acid	15099	0.00507073	3563.66	60737.7	111485	0.00507073	736338	741842	0.00507073	67990.9	50271.9	9396.37	0.00507073	0.00507073	6480.52
NEG_q257	Others	Other	Pheophorbide A	0.00507073	0.00507073	0.00507073	843.387	0.00507073	2438.73	0.00507073	0.00507073	0.00507073	77552.3	38060.7	138406	213163	304851	251113
NEG_q258	Polyphenols	Other	Phlorizin Dihydrate	145326	269004	236682	14477.5	0.00507073	0.00507073	45417.3	0.00507073	55246.8	0.00507073	0.00507073	0.00507073	65734.2	65216.7	51659.2
NEG_q259	Terpenoids	Diterpenoids	Phorbol	0.00507073	0.00507073	0.00507073	13048.5	12409.1	11523	2771.13	0.00507073	0.00507073	203548	183248	173940	97273.6	52590.2	55591.9
NEG_q260	Organic acid	Carboxylic Acids	Phosphonoacetic Acid	28366.2	3613.26	0.00507073	165908	271482	270453	0.00507073	4406.98	2884.16	63333	79766	68795.7	14936.9	15789.3	13915.5
NEG_q261	Organic acid	Carboxylic Acids	Phthalic Acid	11651.3	0.00507073	4724.17	0.00507073	4359.64	20422.5	760342	895139	624506	112948	220738	0.00507073	0.00507073	0.00507073	1317.58
NEG_q262	Organic acid	Benzoates	Phyllostine	0.00507073	2605.93	5943.09	16828.1	18358.9	8818.81	0.00507073	0.00507073	0.00507073	29590.2	52106	47736.9	44202.2	19563.1	30533.2
NEG_q263	Quinones	Other	Physcion 8-O-Β-D-Glucopyranoside	997.469	0.00507073	1644.34	0.00507073	2837.47	0.00507073	4748.54	0.00507073	3754.51	1653.28	5786.43	801.555	31113.5	28742.2	20186.7
NEG_q264	Organic acid	Carboxylic Acids	Pimelic Acid	71156.3	82294.6	77873.3	8516.45	5466.47	7357.86	18421.2	24651.1	45047.9	20141.8	11989.5	0.00507073	0.00507073	0.00507073	0.00507073
NEG_q265	Polyphenols	Other	(-)-Pinoresinol	0.00507073	15321.6	4242.64	39580.3	181099	67669.3	0.00507073	0.00507073	0.00507073	16779	13410.5	0.00507073	0.00507073	0.00507073	3861.08
NEG_q266	Flavonoids	Glycosides	Plantagoside	0.00507073	0.00507073	0.00507073	2.09565e+06	1.75096e+06	2.26615e+06	0.00507073	0.00507073	0.00507073	444042	161746	138306	494552	622472	548963
NEG_q267	Terpenoids	Monoterpenes	P-Mentha-1(7),2-Diene	32884	29410.8	15367.8	10429	2029.67	5667.77	1465.7	2836.22	2192.62	38265.9	26618.4	16800	7254.93	0.00507073	7786.9
NEG_q268	Flavonoids	Isoflavones	Pratensein	0.00507073	0.00507073	7986.53	70759.5	63867.6	42373.5	806.934	1572.05	0.00507073	199663	272747	1.08042e+06	161090	219197	143638
NEG_q269	Terpenoids	Sesquiterpenes	Procurcumenol	6.69823e+06	2.63062e+06	2.91101e+06	549945	745940	573455	687922	621561	282474	3.03732e+06	1.89026e+06	2.24381e+06	0.00507073	0.00507073	0.00507073
NEG_q270	Flavonoids	Other	Procyanidin B3	0.00507073	1.49474e+08	0.00507073	9.66834e+06	4.64334e+06	1.34375e+07	0.00507073	133171	0.00507073	1.39103e+08	1.35493e+08	1.02691e+08	1.2528e+07	2.65123e+07	1.52753e+07
NEG_q271	Lipid	Other	Propanoyl Phosphate	0.00507073	16322	19455.1	253080	407769	0.00507073	0.00507073	0.00507073	0.00507073	0.00507073	74827.1	62847.8	0.00507073	0.00507073	0.00507073
NEG_q272	Organic acid	Other	Protocatechuic Acid	898742	1.22079e+06	873092	477597	135197	424931	0.00507073	113360	0.00507073	855529	1.12812e+06	699459	0.00507073	65137.6	0.00507073
NEG_q273	Steroids	Phytosterols	Pseudobufarenogin	90958.2	60647.2	79045.1	25458.3	14173.4	7979.83	22720.8	31238.3	71867.9	80841.9	81798.8	398461	133901	60291.9	70418
NEG_q274	Polyphenols	Monophenols	Pterostilbene	0.00507073	0.00507073	0.00507073	0.00507073	0.00507073	0.00507073	136628	125176	79275	0.00507073	0.00507073	629.932	0.00507073	0.00507073	0.00507073
NEG_q275	Polyphenols	Phenols	Pyrogallol	0.00507073	0.00507073	0.00507073	823229	697419	1.10548e+06	0.00507073	0.00507073	0.00507073	34794.7	73581.4	149530	20532.7	18836.5	32872.3
NEG_q276	Flavonoids	Flavonols	Quercetin 3-O-(6''-Galloyl)-Β-D-Galactopyranoside	0.00507073	0.00507073	0.00507073	1.11552e+07	5.49929e+06	1.52673e+07	0.00507073	0.00507073	0.00507073	1.62699e+06	3.44206e+06	4.45345e+06	5.55528e+06	8.74202e+06	8.11987e+06
NEG_q277	Amino acids	Alpha Amino Acids	Quisqualic Acid	2161.44	0.00507073	0.00507073	3509.04	1462.83	0.00507073	1219.02	0.00507073	0.00507073	1681.68	0.00507073	1964.25	1647.38	2181.64	0.00507073
NEG_q278	Lignans	Other	Rabdosiin	685.439	1845.61	0.00507073	0.00507073	1238.02	1300.17	0.00507073	662.645	0.00507073	0.00507073	682.695	1243.71	0.00507073	0.00507073	1312.51
NEG_q279	Polyphenols	Monophenols	Raspberry Ketone	491071	2.83739e+06	1.52482e+06	5.67809e+06	5.83201e+06	3.66843e+06	429778	485973	480443	883993	1.3361e+06	3.89082e+06	1.95105e+07	1.94119e+07	1.71705e+07
NEG_q280	Terpenoids	Monoterpenes	(R)-(+)-Citronellal	1.50107e+06	1.96955e+06	1.47633e+06	1.13678e+06	396338	997525	0.00507073	0.00507073	150957	1.42901e+06	1.80282e+06	1.13279e+06	0.00507073	0.00507073	0.00507073
NEG_q281	Sugars and alcohols	Sugar Alcohols	Ribitol	10358.7	8949.47	5048.92	39985.4	40275.3	27127	3307.47	0.00507073	13865.8	62875.7	90673.4	174499	196358	466877	367965
NEG_q282	Ketones, Aldehydes, Acids	Polyketides	Rubinaphthin A	27065.7	16267.4	29600.8	72172.6	112432	49155.8	314969	209422	112416	454723	383540	419462	212038	289826	330965
NEG_q283	Flavonoids	Flavonols	Rutin (Hydrate)	732934	391474	506754	7.02628e+07	6.37038e+07	4.75099e+07	108493	26437.7	15334	1.31666e+07	2.16804e+07	1.1889e+07	7.04952e+07	9.38407e+07	7.8982e+07
NEG_q284	Flavonoids	Other	Rutin (Trihydrate)	715404	349918	305850	5.91895e+07	5.33892e+07	4.30882e+07	29225.6	222980	32357.5	1.08155e+07	1.7062e+07	1.21717e+07	6.78487e+07	7.90086e+07	6.81321e+07
NEG_q285	Amino acids	Other	(S)-2-Acetamido-4-Amino-4-Oxobutanoic Acid	0.00507073	0.00507073	0.00507073	2.82246e+07	2.1027e+07	3.27532e+07	0.00507073	0.00507073	362223	1.19314e+06	5.65234e+06	2.29328e+06	0.00507073	0.00507073	377385
NEG_q286	Flavonoids	Flavonones	Sakuranetin	0.00507073	0.00507073	0.00507073	0.00507073	0.00507073	0.00507073	5168.98	45664.9	23044	0.00507073	0.00507073	0.00507073	1238.62	0.00507073	0.00507073
NEG_q287	Organic acid	Other	Salicylic Acid	1.20661e+06	626538	418513	101050	194129	112719	0.00507073	0.00507073	0.00507073	6.55554e+06	5.97804e+06	3.97087e+06	1.31987e+06	875482	923388
NEG_q288	Polyphenols	Glycosides	Salidroside	0.00507073	6392.34	0.00507073	0.00507073	0.00507073	0.00507073	0.00507073	0.00507073	0.00507073	15492.4	0.00507073	14040.9	76970.3	100288	79015.8
NEG_q289	Flavonoids	Other	Saponaretin	183437	90554	346485	4981.85	3171.82	0.00507073	7849.79	516115	269879	198596	209867	500018	4.64074e+06	4.58923e+06	4.26603e+06
NEG_q290	Flavonoids	Other	Schaftoside	1.74193e+06	719627	2.35726e+06	17048.3	25626	2955.3	109204	7138.85	19995.6	242531	584089	0.00507073	2.05365e+06	1.4795e+06	2.47888e+06
NEG_q291	Terpenoids	Diterpenoids	Sclareol	0.00507073	213646	0.00507073	0.00507073	0.00507073	0.00507073	0.00507073	0.00507073	0.00507073	104782	579309	163289	340579	0.00507073	20337.9
NEG_q292	Terpenoids	Terpene Glycoside	Shanzhiside	0.00507073	0.00507073	0.00507073	64217.4	76942	130719	0.00507073	0.00507073	0.00507073	28166.2	128747	125701	321165	344220	288417
NEG_q293	Organic acid	Carboxylic Acids	Shikimic Acid	1.08398e+06	1.35275e+06	993952	7.39105e+07	5.39265e+07	8.45753e+07	1.45608e+06	1.52051e+06	1.09581e+06	4.98406e+06	1.63157e+07	7.78109e+06	1.85304e+06	1.08948e+06	3.06604e+06
NEG_q294	Organic acid	Carboxylic Acids	(S)-Malic Acid	3.983e+07	1.75311e+07	1.7759e+07	2.31919e+08	2.18773e+08	2.31781e+08	2.78631e+07	1.72698e+07	7.91605e+06	5.13208e+07	7.72287e+07	7.69237e+07	3.29718e+07	4.02434e+07	3.52711e+07
NEG_q295	Ketones, Aldehydes, Acids	Other	Sn-Glycerol 3-Phosphate	270706	94827.5	104046	403586	802392	808411	356350	360745	433250	645688	614429	364135	278438	364818	214678
NEG_q296	Sugars and alcohols	Other	Sodium (3S,4R,5R)-6-((Hydrogenphosphonato)Oxy)-3,4,5-Trihydroxy-2-Oxohexyl Phosphate Octahydrate	19105.1	4409.94	21441.7	34439.4	45671.4	23673.2	13045.3	5818.76	2423.21	27547.6	35765	33185.7	0.00507073	0.00507073	0.00507073
NEG_q297	Lipid	Fatty Acids	Sodium 5-Hydroxyhexanoate	20717.5	12434.2	9503.7	85961.4	145448	102439	63455.9	0.00507073	117723	0.00507073	0.00507073	0.00507073	0.00507073	0.00507073	22518.1
NEG_q298	Terpenoids	Triterpenes	Soyasapogenol A	5.89596e+06	3.36857e+06	4.93949e+06	2.10128e+06	1.28443e+06	3.01884e+06	0.00507073	0.00507073	0.00507073	4.59372e+07	3.77943e+07	3.23504e+07	0.00507073	0.00507073	0.00507073
NEG_q299	Organic acid	Carboxylic Acids	Succinic Acid	380406	505878	347622	7.38312e+06	8.54043e+06	6.91145e+06	2.97339e+06	1.80723e+06	443587	934953	1.03994e+06	1.3338e+06	1.43565e+06	1.67582e+06	1.68257e+06
NEG_q300	Sugars and alcohols	Disaccharides	Sucrose	1.19762e+08	1.08499e+08	1.162e+08	1.01279e+08	1.51777e+08	1.79806e+08	1.5682e+08	1.70793e+08	1.37529e+08	1.12065e+08	9.30206e+07	7.71677e+07	1.56904e+08	1.76711e+08	8.17431e+07
NEG_q301	Ketones, Aldehydes, Acids	Methyl Ketone	Sulcatone	15178.1	6472.95	25816.7	103917	64659.1	102410	32725.5	35231.5	61809.7	17657.4	26257.5	81945.8	120054	114294	118152
NEG_q302	Others	Other	Sulfate	7.57327e+07	5.21455e+07	6.10657e+07	2.36187e+07	2.49462e+07	1.94108e+07	1.29323e+07	1.32997e+07	9.08213e+06	3.34313e+07	3.07978e+07	3.61223e+07	3.84399e+06	4.76024e+06	2.30557e+06
NEG_q303	Ketones, Aldehydes, Acids	Other	Sulfinpyrazone	2740.51	2907.95	0.00507073	0.00507073	2857.73	3210.31	1977.9	1182.88	1337.9	8679.62	9576.8	8968.19	7963.65	8324.69	0.00507073
NEG_q304	Organic acid	Other	Taurine	100225	58146.3	59002.2	322507	1.59655e+06	521867	40068.1	46974.2	82356	148008	252577	109038	437831	297648	355843
NEG_q305	Flavonoids	Polyphenols	Taxifolin	40189.3	48753.8	0.00507073	76326.1	83429.4	130979	0.00507073	0.00507073	0.00507073	103745	161405	128883	22190.1	59406.5	41794.7
NEG_q306	Flavonoids	Flavonols	(+)-Taxifolin	62117.7	65170.9	58924.1	69993.3	79852.9	143818	0.00507073	0.00507073	0.00507073	102244	131407	99986.4	0.00507073	22523.2	25639.9
NEG_q307	Organic acid	Carboxylic Acids	Terephthalic Acid	259142	306411	262688	0.00507073	0.00507073	38586.8	0.00507073	0.00507073	0.00507073	0.00507073	225053	180367	87508	150059	82342.7
NEG_q308	Terpenoids	Other	(-)-Terpinen-4-Ol	0.00507073	149198	78061.7	0.00507073	0.00507073	0.00507073	0.00507073	0.00507073	0.00507073	0.00507073	0.00507073	40414.6	3.25656e+06	2.89625e+06	3.31038e+06
NEG_q309	Flavonoids	Other	Thunberginol C	6577.92	9758.08	3243.13	177678	111468	318200	559429	411797	290171	155239	173990	212970	33066.3	67615.8	31320.2
NEG_q310	Quinones	Benzene Quinones	Thymoquinone	466518	2.31103e+06	2.14034e+06	4.47205e+06	3.76525e+06	3.96152e+06	398197	253372	569573	813230	1.09464e+06	3.16468e+06	1.28242e+07	1.1127e+07	1.73244e+07
NEG_q311	Phenylpropanoids	Other	Trans-3,4-Methylenedioxycinnamyl Alcohol	0.00507073	0.00507073	819.58	123698	34655.6	51891.9	1650.3	1249.66	0.00507073	30497.7	52572.4	31239.9	16396.6	60753.9	34511.1
NEG_q312	Organic acid	Carboxylic Acids	Trans-Aconitic Acid	196475	81912.9	53372.2	656843	622141	570094	718376	522127	433455	244676	250311	543940	13111.8	26413.8	12618
NEG_q313	Organic acid	Carboxylic Acids	Traumatic Acid	9888.5	9925.79	6407.01	31681	32635.4	24334.5	7205.34	785.076	17285.7	21798.4	36953.3	22590.2	28957.2	19677.8	30300.9
NEG_q314	Organic acid	Carboxylic Acids	Tricarballylic Acid	74877.9	39257.5	50381.9	135096	172115	118222	0.00507073	0.00507073	50771.3	102581	0.00507073	148205	18406.2	17632	12035.3
NEG_q315	Terpenoids	Monoterpenoid	Tulipalin A	0.00507073	309604	393799	9.65778e+06	0.00507073	9.85494e+06	2.22153e+06	1.96098e+06	848180	533094	520175	589135	1.12381e+07	1.35225e+07	1.2796e+07
NEG_q316	Sugars and alcohols	Disaccharides	Turanose	5.04332e+07	5.89686e+07	5.13007e+07	7.59438e+07	8.3207e+07	9.74536e+07	9.79206e+07	7.88192e+07	7.76522e+07	4.03899e+07	3.74323e+07	2.11541e+07	6.95576e+07	7.82946e+07	6.56453e+07
NEG_q317	Nucleotides	Pyrimidine Nucleosides	Uracil	12824.8	6936.08	6911.66	45494.8	41996.3	9677.09	2932.27	10385.7	3128.17	8523.7	8142.04	19784.7	54173.4	29438.8	32068.1
NEG_q318	Ketones, Aldehydes, Acids	Other	Uric Acid	13484.3	13249.8	6779.96	1.08173e+06	2.45467e+06	389641	13095.9	11943.3	10186	11336.4	76207.8	19705	426946	62027.6	1.16466e+06
NEG_q319	Nucleotides	Pyrimidine Nucleosides	Uridine	54120	46097.7	40636.6	83545.2	125488	61708.9	421689	175871	206730	41282.6	48885.2	39806.1	14382.3	15239.9	11929.1
NEG_q320	Sugars and alcohols	Glycosides	Uridine 5'-Diphospho-D-Glucose	52368.1	49624.5	12366.8	53758.9	58959	46226.6	1687.98	5120.36	4905.47	96125.4	64404.7	46672.2	16869.6	13207.9	18889.9
NEG_q321	Alkaloids	Other	Uridine 5′-Diphosphoglucose (Disodium Salt)	777135	669282	553619	741226	740005	673695	5486.35	76351.8	54977.6	1.2795e+06	940991	694829	260027	228502	232223
NEG_q322	Nucleotides	Pyrimidine Nucleosides	Uridine 5'-Monophosphate	110351	71499.9	43218.5	554344	369353	383265	416668	1.24632e+06	329831	194438	281250	171880	27129	84235.4	34898.9
NEG_q323	Ketones, Aldehydes, Acids	Other	Uridine 5'-Monophosphate Disodium Salt	196214	64610.1	81089.2	935232	958425	647145	866114	2.00913e+06	438067	447553	392685	194438	73804.9	79332.9	61898.8
NEG_q324	Terpenoids	Triterpenes	Ursonic Acid	0.00507073	12150.3	17040.4	1241.78	1561.37	0.00507073	0.00507073	0.00507073	0.00507073	14293.6	1541.25	15912.5	55503.5	75117.7	59263.9
NEG_q325	Organic acid	Other	(+)-Usnic Acid	0.00507073	0.00507073	0.00507073	9192.76	22945.1	8411.39	0.00507073	0.00507073	0.00507073	19249.9	75314.3	17411.7	105057	247901	190017
NEG_q326	Ketones, Aldehydes, Acids	Polyketide	Usnic Acid	1531.36	0.00507073	1314.05	12676.8	30229	11728.4	562.563	0.00507073	0.00507073	31081.1	101154	21466.3	133981	331195	288260
NEG_q327	Ketones, Aldehydes, Acids	Polyketide	Usnic Acid Sodium	0.00507073	0.00507073	0.00507073	4427.4	9438.2	4126.46	0.00507073	0.00507073	0.00507073	7556.4	30833.2	5578.84	40371.8	92623.5	69777.5
NEG_q328	Organic acid	Other	Vanillic Acid	0.00507073	0.00507073	0.00507073	28391.1	0.00507073	16877.6	0.00507073	6883.49	0.00507073	114565	190783	86493	21821.4	23439.1	30906.5
NEG_q329	Flavonoids	Other	Vicenin 2	2.05689e+06	661165	3.52685e+06	9092.41	14250.3	0.00507073	244990	78420.1	59477.5	264585	920768	0.00507073	1.49021e+06	1.71053e+06	1.86251e+06
NEG_q330	Flavonoids	Polyphenols	Violanthin	0.00507073	0.00507073	328006	0.00507073	0.00507073	0.00507073	31576.2	0.00507073	3264.13	0.00507073	0.00507073	0.00507073	189419	177730	188355
NEG_q331	Nucleotides	Purine Nucleosides	Xanthine	0.00507073	0.00507073	0.00507073	8371.61	31171.6	7083.2	0.00507073	1161.43	0.00507073	3474.96	0.00507073	0.00507073	4875.48	0.00507073	19639.5
NEG_q332	Quinones	Anthraquinones	Xanthorin	0.00507073	0.00507073	0.00507073	59025.4	38468.6	43773.6	806.934	0.00507073	0.00507073	138024	246013	794564	76759.1	165155	112799
NEG_q333	Organic acid	Carboxylic Acids	(Z)-Aconitic Acid	4.25147e+06	3.66052e+06	2.92296e+06	1.29792e+07	9.402e+06	1.43598e+07	4.22534e+06	3.48982e+06	3.54974e+06	2.35908e+06	4.15784e+06	3.33527e+06	717263	982679	1.0081e+06
NEG_q334	Alkaloids	Other	Zarzissine	305205	218347	283205	1.02807e+06	940649	542362	1.38522e+06	655514	768865	299111	283121	252929	17022.9	15247.5	19745.5
NEG_q335	Polyphenols	Monophenols	Α-Arbutin	2105.01	3508.97	1825.58	8589.74	15573	8028.94	11516.7	7045.07	16627.1	25208.3	46574.3	37989.1	34048.5	52487.6	47153.6
NEG_q336	Sugars and alcohols	Other	Α-L-Rhamnose Monohydrate	273973	3.2385e+06	785818	2.05248e+06	1.46472e+06	1.85086e+06	130847	119080	79402.8	882089	1.4468e+06	1.54774e+06	5.07643e+07	5.00189e+07	5.05862e+07
NEG_q337	Terpenoids	Triterpenes	Β-Amyrin	10446.4	11934.5	0.00507073	48592.1	55042.1	61463.3	5943.84	5969.49	4214.24	24475.3	55520.2	33905	64767.2	55522.7	47349.7
NEG_q338	Amino acids	Other	Β-Cyano-L-Alanine	5937.63	3193.51	2018.88	51653.2	26783.4	26582.9	23984.5	10478.1	13366.9	3743.07	4343.43	5661.2	801.871	0.00507073	0.00507073
NEG_q339	Sugars and alcohols	Glucans	Γ-Cyclodextrin	1196.5	2650.96	7964.81	12295.3	17158.5	20398.2	6349.22	2877.29	4975.4	803.886	0.00507073	0.00507073	5797.97	0.00507073	2292.6
NEG_q340	Amino acids	Peptides	Γ-L-Glutamyl-L-Alanine	49990.2	41718.5	78190.2	83575.2	135780	59388.8	47934.1	41999.9	29852.5	32067.3	105007	17605.1	8049.81	8365.61	2069.04
POS_q1	Others	Other	1,4-Diaminobutane (Dihydrochloride)	15796.3	0.00507073	0.00507073	0.00507073	35147	18257	107691	91637.2	95707.4	0.00507073	14591.4	0.00507073	31412.1	25239.9	0.00507073
POS_q2	Amino acids	Other	1-Aminocyclopropane-1-Carboxylic Acid	24722	7691.43	10741.3	9850.24	9588.4	15816.8	2635.03	3547.91	3615.33	7441.88	7314.9	9176.19	4479.71	0.00507073	2889.36
POS_q3	Sugars and alcohols	Polysaccharides	1-Kestose	56000.3	87651.3	95297.9	160588	167387	78316.3	54558.1	146250	70218.6	178887	88950.2	52755.4	91547.1	100362	53689.9
POS_q4	Nucleotides	Purine Nucleosides	1-Methyladenosine	8531.97	3990.64	8091.6	15568.1	26053.8	22383.1	61131	69844.8	25006.1	5674.12	20057.1	16432.8	7063.95	5181.05	4174.61
POS_q5	Nucleotides	Purine Nucleosides	1-Methylguanosine	8206	9476.61	7633.52	0.00507073	10608.3	0.00507073	16408	10814.7	90678.1	7687.05	14823.9	8677.88	83337.1	22786.7	6577.01
POS_q6	Amino acids	Other	1-Methyl-L-Histidine	97178.5	90432.7	53976.6	84505.6	83925.6	100197	83239.4	77062.6	51119.3	62932.2	78425.7	83022.5	38948.6	16380	52068.7
POS_q7	Lipid	Fatty Acyls	1-Oleoyl-Sn-Glycero-3-Phosphocholine	84822.6	88038.5	0.00507073	0.00507073	48377.2	37841.9	0.00507073	56620.9	34313	12631.1	0.00507073	20556.3	0.00507073	5121.52	9503.71
POS_q8	Ketones, Aldehydes, Acids	Pentanones	2,3-Pentanedione	34532	35259.4	25089.7	218205	189540	217911	53196.4	116861	68831.1	52407.1	73704.1	35657.4	74366.9	79877.7	121001
POS_q9	Amino acids	Other	2-Amino-5-Ureidopentanoic Acid	77955	6874.26	34076.5	0.00507073	4610.25	626.274	49299.6	24572.7	0.00507073	5858.7	26626.2	12558	0.00507073	4514.49	10703.1
POS_q10	Nucleotides	Purine Nucleosides	2'-Deoxyadenosine	25687.6	23474.4	15676.6	25009.8	36637	16330.7	7901.54	3821.57	3779.52	7363.6	11015	9632.92	11099.9	14619.6	11914.3
POS_q11	Phenylpropanoids	Simple Phenylpropanols	2-Methoxycinnamaldehyde	20473	16372.5	20546.4	113822	125911	86816.5	10544	18210.6	26035.6	15933	82263.3	24947.3	17474.6	14943.2	14244.4
POS_q12	Flavonoids	Flavonols	2"-O-Galloylhyperin	0.00507073	0.00507073	0.00507073	70486	111877	221601	0.00507073	0.00507073	0.00507073	14541	0.00507073	15742	11067.3	71128.3	43345.8
POS_q13	Nucleotides	Purine Nucleosides	2'-O-Methyladenosine	81073.5	64907.8	72849.1	53286.8	105480	78132.7	8683.43	5871.84	7573.84	13086.2	19061.7	32715.8	23029.1	18289.4	12458.3
POS_q14	Phenylpropanoids	Phenylpropanols	2-Phenylethylamine	167954	368317	100387	1426.73	1411.79	1109.48	2851.97	2859.07	0.00507073	6273.5	6410.12	5917.94	577.165	1630.26	0.00507073
POS_q15	Others	Other	2-Phenylethylamine (Hydrochloride)	163526	243323	114958	0.00507073	0.00507073	0.00507073	1444.57	822.866	0.00507073	0.00507073	14007	0.00507073	0.00507073	0.00507073	0.00507073
POS_q16	Sugars and alcohols	Monosaccharides	(2S,3R,4S,5R)-2-Amino-3,4,5,6-Tetrahydroxyhexanal Hydrochloride	0.00507073	0.00507073	14747.7	72403.1	33313.4	34312	1241.82	23284.5	1080.72	0.00507073	888.941	722.506	0.00507073	786.188	0.00507073
POS_q17	Flavonoids	Other	3,8'-Biapigenin	4864.58	5246	8661.2	84941.4	61713.2	80937	10847.2	13526.2	24284.7	20949.4	26502	37248.3	48939.4	36262.5	36018.5
POS_q18	Others	Other	3-Amino-2-Piperidinone	9839.62	11244.2	6239.15	11418.7	14165.9	6861.9	0.00507073	4817.01	1798.95	4583.97	8186.59	0.00507073	887.163	1774.35	3032.24
POS_q19	Lipid	Fatty Acids	3-Aminobutanoic Acid	45600	7385.4	14610.8	18363.4	29960.3	22172.5	100155	47397.6	26037	32392.7	17781.8	19762.5	9085.83	17547.6	4769.62
POS_q20	Ketones, Aldehydes, Acids	Other	(3-Carboxypropyl)Trimethylammonium Chloride	165540	154691	155851	36453	18043.8	9564.66	44157.8	39449.3	47353.7	37333.3	14831.8	23086	24438.7	10490.3	17339.1
POS_q21	Terpenoids	Triterpenes	3-Dehydrotrametenolic Acid	0.00507073	0.00507073	0.00507073	9816.54	0.00507073	2758.56	45762.9	15450.5	17913.8	0.00507073	12128	934.616	0.00507073	0.00507073	0.00507073
POS_q22	Alkaloids	Other	3-Hydroxy-2-Phenyl-Propanamide	670703	502722	396777	4.90003e+06	6.22994e+06	6.13413e+06	2.12816e+07	2.71367e+07	1.02835e+07	422092	472965	349971	887297	674739	721867
POS_q23	Amino acids	Other	4-Hydroxyphenylacetylglutamic Acid	7681.25	8159.59	9704.48	6841.35	4696	4520.58	7360.37	8766.62	2335.96	13224.3	11063.9	10447.3	3188.94	4511.86	6591.61
POS_q24	Coumarins	Other	4-Methylherniarin	0.00507073	0.00507073	0.00507073	4841.45	0.00507073	0.00507073	5346.62	2264.25	1163.39	0.00507073	0.00507073	0.00507073	0.00507073	0.00507073	0.00507073
POS_q25	Flavonoids	Isoflavones	5,7-Dihydroxyisoflavone	5961.72	10740	3089.47	5705.77	16911.7	8857.11	4470.97	2566.01	1308.49	4480.08	4150.67	5252.94	0.00507073	0.00507073	4895.61
POS_q26	Alkaloids	Other	5-Methylcytosine	0.00507073	3544.3	0.00507073	0.00507073	3461.39	5687.07	2011	8044.01	0.00507073	0.00507073	2011	1005.52	6033.88	3727.23	19384.2
POS_q27	Nucleotides	Deoxyribonucleosides	5'-Methylthioadenosine	1.22338e+06	1.36871e+06	1.06837e+06	2.92752e+06	2.15719e+06	1.70178e+06	1.01442e+06	1.42749e+06	1.90645e+06	1.12476e+06	824877	763272	154504	128538	91878.7
POS_q28	Flavonoids	Monophenols	7-Hydroxy-4H-Chromen-4-One	9938.57	3965.22	8664.32	87226.8	123734	78453.3	15348.3	7350.21	20398.5	5233.74	14842.7	21770.4	18865.9	0.00507073	14193.9
POS_q29	Flavonoids	Isoflavones	7-Hydroxyisoflavone	3147.82	0.00507073	0.00507073	0.00507073	0.00507073	3748.74	0.00507073	2979.13	0.00507073	0.00507073	0.00507073	0.00507073	0.00507073	0.00507073	0.00507073
POS_q30	Lipid	Fatty Alcohol	9,12,15-Octadecatrien-1-Ol	32467.5	35584.1	40583.5	35614.3	27729.6	19202.6	39286.7	37365.1	13303.9	44778.2	43472.4	38744.9	20127	20364.6	27758.9
POS_q31	Lipid	Fatty Acyls	9-Oxoode	3252.81	7695.71	7290.85	10828.5	0.00507073	6902.5	0.00507073	3642.93	0.00507073	8367.28	0.00507073	18245.4	9343.46	24430.3	30806.9
POS_q32	Others	Other	Acetylatractylodinol	4096.74	0.00507073	0.00507073	1514.28	1812.11	1005.41	1910.49	0.00507073	2819.18	0.00507073	2619.51	12703.6	8806.82	3897.87	0.00507073
POS_q33	Alkaloids	Other	Acetylcholine (Chloride)	19620.1	30065.1	34233.8	0.00507073	2160.73	3169.78	0.00507073	16163.7	2075.28	18244.7	7187.96	5950.32	0.00507073	3240.67	4611.58
POS_q34	Alkaloids	Other	Acetyl-L-Carnitine (Hydrochloride)	43899.8	71911.1	66689	48151.9	50134.1	29751.4	0.00507073	0.00507073	1008.26	108741	150294	67680.9	102998	136565	115123
POS_q35	Lignans	Other	Acuminatin	0.00507073	0.00507073	0.00507073	0.00507073	0.00507073	0.00507073	0.00507073	0.00507073	0.00507073	1238.97	1269.63	1205.92	16383.9	41958.1	31204.3
POS_q36	Nucleotides	Purine Nucleosides	Adenine	31647.5	38014.9	17607.1	285974	160173	144337	180929	182322	0.00507073	20731.5	31168.1	35323	0.00507073	0.00507073	0.00507073
POS_q37	Nucleotides	Purine Nucleosides	Adenosine	724932	1.55622e+06	1.02916e+06	3.57897e+06	5.68544e+06	3.26064e+06	4.91358e+06	2.98345e+06	3.28701e+06	201881	363829	328804	247173	253733	333146
POS_q38	Quinones	Anthraquinones	Alizarin 2-Methyl Ether	22141.7	14271.1	20417.9	16838.5	19145.6	27035.9	22276.3	13283.7	57134.8	13188.6	42670.9	18028.1	7092.91	0.00507073	4100.36
POS_q39	Organic acid	Carboxylic Acids	Allysine(6-Oxo Dl-Norleucine)	0.00507073	3640.57	2994.06	10745	5470.44	6292.99	2681.03	0.00507073	17767.3	21672.9	1844.89	19112.4	0.00507073	13029.2	0.00507073
POS_q40	Ketones, Aldehydes, Acids	Other	Alpha-Irone	0.00507073	0.00507073	21919	34493	0.00507073	0.00507073	53184.9	101089	0.00507073	0.00507073	0.00507073	40059.1	80205.2	97204.9	90430.1
POS_q41	Flavonoids	Hydroxyflavone	Apiin	17238.2	21677.9	24960.9	0.00507073	5357.74	0.00507073	0.00507073	13116.3	0.00507073	5428.71	33212.2	10739.8	258446	201499	107516
POS_q42	Terpenoids	Iridoids	Asperuloside	12035.3	3882.08	835.666	31166.4	36775.9	49228.3	15320.8	49207.5	24591.7	50198.8	62431.4	49229.4	66724.4	33110.6	35717.8
POS_q43	Flavonoids	Polyphenols	Astragalin	0.00507073	18091.3	0.00507073	7.92414e+06	5.82611e+06	5.72431e+06	6.33239e+06	5.84957e+06	4.6692e+06	0.00507073	0.00507073	0.00507073	0.00507073	0.00507073	0.00507073
POS_q44	Terpenoids	Sesquiterpenes	Atractyloside A	59109.2	44520.2	0.00507073	0.00507073	0.00507073	0.00507073	759.24	0.00507073	504.287	0.00507073	0.00507073	0.00507073	0.00507073	0.00507073	707.706
POS_q45	Others	Other	Benzamidine (Hydrochloride)	0.00507073	0.00507073	0.00507073	129841	0.00507073	157571	0.00507073	0.00507073	116119	0.00507073	5066.1	4649.97	0.00507073	0.00507073	0.00507073
POS_q46	Alkaloids	Quinoline Alkaloids	Benzoyleneurea	9160.48	16887.5	4118.54	94193.6	46278.7	98218.4	20626.6	22159.9	1945.08	12739.8	5924.82	9425.81	19996.1	8749.54	7936.04
POS_q47	Alkaloids	Isoquinoline Alkaloids	Berbamine	0.00507073	0.00507073	0.00507073	0.00507073	0.00507073	0.00507073	0.00507073	0.00507073	0.00507073	7342.69	0.00507073	14695.8	5249.46	0.00507073	6324.25
POS_q48	Sugars and alcohols	Hexosephosphates	Beta-D-Fructose 2-Phosphate	0.00507073	0.00507073	0.00507073	0.00507073	1389.63	2854.84	0.00507073	0.00507073	0.00507073	1706.26	4894.31	2433.67	1498.39	3047.15	0.00507073
POS_q49	Alkaloids	Other	Betaine Hydrochloride	337313	0.00507073	199923	54056.9	57212.1	18851.3	74961.3	48029.2	97842	254507	271313	193978	217441	208807	154975
POS_q50	Terpenoids	Diterpenoids	Bruceine B	780.034	2109.67	5622.36	8427.06	6302	10460.3	6690.01	2446.37	1742.46	4226.6	2810.58	2110.39	7051.23	3724.69	3631.51
POS_q51	Ketones, Aldehydes, Acids	Other	Choline (Bitartrate)	2.26211e+06	2.17621e+06	2.41021e+06	2.78839e+06	2.9136e+06	2.45959e+06	2.91553e+06	3.1315e+06	2.69641e+06	2.16234e+06	2.20401e+06	1.91388e+06	1.30668e+06	1.35538e+06	1.54088e+06
POS_q52	Lipid	Other	Choline (Chloride)	4.1222e+06	4.14381e+06	4.48652e+06	6.21347e+06	6.16135e+06	4.72328e+06	5.64821e+06	6.25376e+06	6.45587e+06	4.64179e+06	5.04843e+06	4.23494e+06	2.82875e+06	3.16099e+06	2.59737e+06
POS_q53	Phenylpropanoids	Other	Coniferyl Ferulate	13490.4	17724.5	43639	29000.5	26561.7	30257.9	12453	25385.2	14529.5	41387.1	30407.1	19083.2	22644.2	15867.5	13938.8
POS_q54	Flavonoids	Biflavones	Cupressuflavone	10592.9	963.588	5953.64	53018.4	42793.6	29970.4	5508.29	11936.3	17876.3	5420.96	684.127	4123.27	39337.5	18937.2	25682.3
POS_q55	Flavonoids	Anthocyanins	Cyanidin 3-Rutinoside	0.00507073	0.00507073	0.00507073	189268	268380	259012	232218	330496	287066	60955.3	822498	253850	42974	0.00507073	0.00507073
POS_q56	Flavonoids	Anthocyanins	Cyanidin 3-Sambubioside (Chloride)	0.00507073	0.00507073	0.00507073	70852.9	44090.7	0.00507073	0.00507073	0.00507073	0.00507073	1.06527e+06	6.99178e+06	977912	2440.68	0.00507073	26886.8
POS_q57	Amino acids	Other	D(-)-2-Aminobutyric Acid	14361.6	29761.8	26743.9	32230.6	38961.7	53066	46237.6	13263.1	42435.2	13732.5	42774.2	38417.1	19557	15713.1	35563.8
POS_q58	Amino acids	Other	D-Alanine	8048.67	4476.75	3591.96	20760.2	16161.2	19698.7	3620.84	3719.68	3606.12	2672.63	7250.87	1780.53	0.00507073	890.803	890.877
POS_q59	Sugars and alcohols	Polysaccharides	D-(+)-Cellobiose	770522	916943	197537	725170	670216	0.00507073	1.01633e+06	607626	612749	516734	604853	861693	574833	678801	570268
POS_q60	Others	Other	Deethylatrazine	0.00507073	434424	495339	806041	745388	1.05426e+06	2.33645e+06	1.8008e+06	763878	217953	963895	778412	410063	350804	252459
POS_q61	Phenylpropanoids	Other	Dehydrodiisoeugenol	0.00507073	0.00507073	0.00507073	0.00507073	904.829	0.00507073	0.00507073	0.00507073	0.00507073	14555.9	61869.5	24573.6	23194.6	113777	68644.5
POS_q62	Sugars and alcohols	Monosaccharides	D-Galactose	25903.1	106540	84203.7	2.49359e+06	2.11765e+06	1.502e+06	204354	507501	13698.2	161782	172090	119133	224324	171368	134549
POS_q63	Others	Other	Dicaprylyl Carbonate	0.00507073	6831.1	0.00507073	0.00507073	3871.83	0.00507073	4992.94	6157.76	0.00507073	3794.88	0.00507073	0.00507073	8592.47	0.00507073	0.00507073
POS_q64	Flavonoids	Other	Diosmin	309172	290948	302025	2198.31	5492.23	9826.9	0.00507073	0.00507073	0.00507073	75167.1	260858	91328.6	685522	731763	843631
POS_q65	Amino acids	Peptides	Dl-3-Phenylalanine	669692	493611	475951	4.80852e+06	6.87258e+06	6.16367e+06	2.00126e+07	2.69934e+07	1.02694e+07	408509	557883	433333	867953	691495	718181
POS_q66	Amino acids	Other	Dl-Alanine	23245	9942.89	7144.08	38079.6	19476.1	18999.9	3276.9	8045.71	15320.5	6402.44	7135.92	11107.8	1808.67	2735.61	1784.64
POS_q67	Sugars and alcohols	Other	Dl-Panthenol	89474.7	70250.5	0.00507073	9467.8	0.00507073	0.00507073	0.00507073	0.00507073	0.00507073	110922	79051.4	54628.1	0.00507073	0.00507073	0.00507073
POS_q68	Amino acids	Other	Dl-Threonine	205818	150423	148663	1.62708e+06	2.19412e+06	2.15406e+06	0.00507073	1.00777e+07	3.4391e+06	160391	143823	116147	0.00507073	236101	234574
POS_q69	Sugars and alcohols	Glucans	D-Panose	43273.5	117308	182043	73658.2	222186	46413.1	147018	154945	48238.8	170510	114617	73583.8	79023.1	90208.5	49278.4
POS_q70	Others	Other	D-Panthenol	55880.3	36793.1	21612.6	8609.39	0.00507073	0.00507073	0.00507073	1408.6	2359.22	54960.2	36830.8	59851.4	6400.84	0.00507073	4862.03
POS_q71	Amino acids	Other	D-Phenylalanine	159819	115838	99265.6	1.10786e+06	1.39548e+06	0.00507073	0.00507073	6.22176e+06	2.36388e+06	116375	111470	78534.1	0.00507073	136654	164583
POS_q72	Amino acids	Alpha Amino Acids	D-Proline	282211	89334	123661	1.05602e+06	1.84663e+06	1.26416e+06	286341	111311	187552	180345	189219	109862	28614.6	35050	61294.2
POS_q73	Amino acids	Other	D-Serine	593.259	1765.64	1096.68	15400.2	7580.4	12709.2	5616.78	8398.59	0.00507073	2840.07	3353.43	3720.96	0.00507073	893.676	1383.14
POS_q74	Sugars and alcohols	Monosaccharides	D-(+)-Trehalose	2.25807e+06	2.05132e+06	2.65514e+06	2.4893e+06	2.70338e+06	3.0879e+06	4.08274e+06	3.60008e+06	2.91856e+06	3.95462e+06	2.52161e+06	1.5548e+06	2.50061e+06	4.2112e+06	2.48512e+06
POS_q75	Flavonoids	Polyphenols	(-)-Epigallocatechin	0.00507073	0.00507073	0.00507073	0.00507073	1072.18	19151.6	0.00507073	0.00507073	0.00507073	905477	340998	673601	0.00507073	0.00507073	21604.4
POS_q76	Terpenoids	Sesquiterpenes	Epitulipinolide	6057.51	12197.1	12301.3	13369.8	20529.4	13487.7	3058.45	6568.02	1754.62	10467.7	11745.4	5872.23	20893.3	11520.4	16968.1
POS_q77	Terpenoids	Sesquiterpenes	Eucannabinolide	7298.44	5075.4	7134.19	18751	23503	27624.4	4553.22	5971.58	7619.6	4837.38	8244.44	4368.87	3063.94	3159.32	5157.84
POS_q78	Alkaloids	Isoquinoline Alkaloids	Fangchinoline	0.00507073	0.00507073	0.00507073	0.00507073	4193.73	0.00507073	0.00507073	0.00507073	0.00507073	60773.3	43789.3	93739.1	26464.4	66553.2	42211.4
POS_q79	Coumarins	Coumaric Acids	Feruloylputrescine	770413	804773	614603	24833.1	0.00507073	4832.34	60506.4	20684.8	22074	3.93184e+06	1.99694e+06	2.31109e+06	0.00507073	15912.3	0.00507073
POS_q80	Nucleotides	Flavin Nucleotides	Flavin Adenine Dinucleotide (Disodium Salt)	6622.9	1342.88	588.122	5807.16	13661	8980.12	14015.4	0.00507073	21544.4	2316.15	0.00507073	0.00507073	0.00507073	0.00507073	0.00507073
POS_q81	Sugars and alcohols	Disaccharides	Galactinol Hydrate	2.92225e+06	0.00507073	1.83355e+06	3.48199e+06	4.14219e+06	2.8876e+06	1.91901e+06	2.15822e+06	3.61258e+06	0.00507073	0.00507073	3.56573e+06	2.52132e+06	2.09963e+06	3.43892e+06
POS_q82	Terpenoids	Triterpenes	Ganoderic Acid L	145875	76939.4	165965	0.00507073	10021.2	1031.32	0.00507073	0.00507073	0.00507073	39392.7	15369.7	4782.04	26799.5	44273.8	65256.7
POS_q83	Polyphenols	Glycosides	Gastrodin	0.00507073	0.00507073	0.00507073	1489.44	2909.39	1570.22	0.00507073	0.00507073	0.00507073	611.038	1278.56	715.408	2795.44	0.00507073	1496.89
POS_q84	Others	Glycosides	Gaultherin	0.00507073	0.00507073	0.00507073	0.00507073	1082.07	2568.66	0.00507073	0.00507073	0.00507073	0.00507073	0.00507073	0.00507073	8105.31	4592.28	880.424
POS_q85	Flavonoids	Isoflavones	Genistin	467050	109058	708578	1342.3	1267.78	0.00507073	28772.8	0.00507073	0.00507073	29542.7	44804.1	31680.2	497877	941109	879623
POS_q86	Sugars and alcohols	Polysaccharides	Gentianose	64110.1	69369.8	157462	303191	87621.3	56322.4	261811	161000	37744.8	64446.9	101298	25095.2	171660	19633.2	93506.1
POS_q87	Terpenoids	Triterpenes	(+)-Glaucarubinone	2157.65	3152.6	17072.7	28163	20308.2	11999.9	13946.3	0.00507073	10800.5	2383.64	0.00507073	4595.28	18236	14610.7	17805.8
POS_q88	Nucleotides	Purine Nucleosides	Guanosine	63117.8	51385.5	0.00507073	238457	266688	150587	103114	109170	85289.9	12698.6	18847.3	9649.88	37156.2	80730	58424
POS_q89	Amino acids	Other	H-Abu-Oh	53529.3	77496.8	57211.8	93225.5	92274.8	70341	80613.1	112686	86308.9	49272	57584.3	71611.2	23928.1	34348.2	38749.7
POS_q90	Amino acids	Other	H-N-Me-Ala-Oh	110726	101265	99244.7	153371	170907	130538	146248	176560	153259	127214	130254	101092	73377	44675	77364.9
POS_q91	Organic acid	Carboxylic Acids	Hygric Acid	266449	168566	108265	0.00507073	993195	0.00507073	129621	59518	43761.1	191577	58198.7	149941	18868.8	0.00507073	0.00507073
POS_q92	Organic acid	Carboxylic Acids	Imidazoleacetic Acid (Hydrochloride)	76484.6	151378	58894.9	386481	387943	443713	119643	207748	146378	202406	72510.5	77692.3	179600	96747.7	95789.6
POS_q93	Lipid	Fatty Acyls	Isobutyryl-L-Carnitine (Chloride)	0.00507073	0.00507073	79752.7	182488	37244.3	71923.4	0.00507073	0.00507073	0.00507073	540089	1.57814e+06	667440	138201	152975	137755
POS_q94	Flavonoids	Flavonoid Glycosides	Isosaponarin	0.00507073	7696.73	0.00507073	0.00507073	1639.08	0.00507073	0.00507073	0.00507073	0.00507073	1688.38	0.00507073	14547.2	174559	88223.4	137310
POS_q95	Others	Other	Isovaleramide	680.802	0.00507073	0.00507073	0.00507073	653.36	0.00507073	1619.95	0.00507073	0.00507073	0.00507073	658.831	0.00507073	646.739	0.00507073	0.00507073
POS_q96	Alkaloids	Tropane Alkaloids	Knightinol	4876.52	7298.68	9427.76	34678.2	22542.6	18795.4	2547.23	4888.96	8720.68	2255.48	22708.4	18471.6	24918.1	20305.7	34187.2
POS_q97	Nucleotides	Other	Kojibiose	12094.7	1915.79	905.092	8606.31	33449.1	29506.4	26762.6	722.614	18515.2	12055	5635.08	5324.17	6095.52	4938.56	11355
POS_q98	Others	Other	Kynurine	3813.42	0.00507073	0.00507073	24711.4	30937.5	823.715	87914.2	112599	65190.3	14810.7	8046.59	0.00507073	0.00507073	0.00507073	0.00507073
POS_q99	Sugars and alcohols	Disaccharides	Lactulose	1.40499e+06	1.20406e+06	1.25052e+06	977531	1.38027e+06	1.20159e+06	1.53652e+06	1.53588e+06	1.10773e+06	1.4489e+06	1.44912e+06	1.04955e+06	1.15121e+06	1.79538e+06	2.20457e+06
POS_q100	Amino acids	Other	L-Alanine	14224.4	5269.25	4511.26	40434.1	18051.7	16550.6	3640.63	6239.45	1781.78	5394.11	6130.7	8055.37	5425.21	905.019	2724.37
POS_q101	Amino acids	Peptides	L-Alanyl-L-Leucine	0.00507073	2679.55	4591.19	0.00507073	1803.17	1422.87	3631.19	3733.34	1046.85	0.00507073	0.00507073	0.00507073	0.00507073	0.00507073	0.00507073
POS_q102	Amino acids	Other	L-Alloisoleucine	19148	9538.14	9978.77	22701.1	29451.1	18682.5	45250.5	0.00507073	32790.8	10584.7	0.00507073	0.00507073	6789.57	7877.32	6039.92
POS_q103	Amino acids	Other	L-Arginine	4.89737e+06	1.27868e+06	1.60923e+06	27464.1	0.00507073	0.00507073	3.02333e+06	2.32534e+06	1.2876e+06	1.57759e+06	2.50038e+06	824406	19392.3	0.00507073	37016
POS_q104	Amino acids	Other	L-Arginine (Hydrochloride)	4.61027e+06	1.21175e+06	1.57971e+06	12370.4	0.00507073	0.00507073	3.10605e+06	2.52263e+06	653264	1.87224e+06	1.79518e+06	1.02688e+06	0.00507073	64469.1	30022.1
POS_q105	Amino acids	Other	L-Asparagine	1879.74	0.00507073	2804.91	30020.1	14874.8	13572.1	5504.15	5838.19	14500.2	0.00507073	638.624	2704.14	0.00507073	0.00507073	0.00507073
POS_q106	Organic acid	Carboxylic Acids	L-Azetidine-2-Carboxylic Acid	8602.76	889.183	2762.52	5373.71	1369.51	4480.06	893.676	3759.25	2835.62	3818.65	11862.7	905.151	8094.02	0.00507073	0.00507073
POS_q107	Others	Other	L-Carnitine	15790.8	32734.1	16869	0.00507073	0.00507073	0.00507073	0.00507073	0.00507073	0.00507073	0.00507073	5605.5	19198.2	0.00507073	38914.5	20266.9
POS_q108	Amino acids	Other	L-Citrulline	61805	26759.4	37551.1	0.00507073	3382.63	1083.14	32744.6	27617.6	8818.77	27313.1	21016.1	27124.4	0.00507073	890.803	0.00507073
POS_q109	Polyphenols	Other	Leukoaminochrome	0.00507073	0.00507073	1142.66	3013.39	0.00507073	0.00507073	0.00507073	1005.5	1129.17	0.00507073	0.00507073	1118.63	0.00507073	5027.5	3240.55
POS_q110	Amino acids	Other	L-Glutamine	593140	332985	385718	825770	725030	583300	72451.2	80372.9	60900.5	278776	296805	301483	19772.9	36929.5	26897.6
POS_q111	Amino acids	Other	L-Histidine	233341	43375.5	146200	181852	277697	218140	702927	564949	266318	96802.2	141020	101014	72448.7	83632.8	91145.8
POS_q112	Amino acids	Other	L-Homocitrulline	3075.83	890.744	9636.32	1773.66	0.00507073	2715.24	890.831	1777.49	3654.96	1777.52	0.00507073	0.00507073	0.00507073	0.00507073	0.00507073
POS_q113	Amino acids	Alpha Amino Acids	L-Homoserine-1	5494.92	2672.23	3623.1	8046.29	4589.31	7328.38	9246.12	9869.86	6415.15	1361.39	9846.64	5675.53	4455.43	5749.32	1413.11
POS_q114	Amino acids	Other	L-Hypoglycin A	20136.1	40768	53652.9	0.00507073	44760.2	0.00507073	0.00507073	0.00507073	0.00507073	52735.1	5965.09	10999.9	1295.45	0.00507073	0.00507073
POS_q115	Terpenoids	Triterpenes	Limonexic Acid	6621.96	14048.7	7754.32	20289.1	41783.8	33148.3	3835.5	4805.66	0.00507073	24406.8	11503.7	14268.1	43294.6	17752.5	18025
POS_q116	Lignans	Other	Liriodendrin	875.666	0.00507073	0.00507073	914.269	0.00507073	0.00507073	49464.5	28897.3	83641.3	58264.4	45911	21557.4	1909.35	8490.88	17528.6
POS_q117	Amino acids	Dipeptide	Lisinopril	7765.4	18633.2	26096	2259.7	0.00507073	0.00507073	729.355	2326.09	960.479	9645.34	5209.33	5159.91	0.00507073	0.00507073	0.00507073
POS_q118	Amino acids	Other	L-Leucine	13635	9861.74	9118.35	13689.8	22598.7	17328.9	178908	208117	103389	18175	22276.5	22609.4	9996.78	13406.4	10371
POS_q119	Amino acids	Other	L-Lysine	1.59866e+06	1.11644e+06	1.14887e+06	1.36084e+06	1.03602e+06	999090	168643	255770	135908	667398	628419	564639	40946.6	52932.3	82029.9
POS_q120	Amino acids	Other	L-Lysine Hydrochloride	1.68264e+06	1.14659e+06	1.19108e+06	0.00507073	0.00507073	0.00507073	200335	219890	150308	743161	608406	575066	65978.7	53752.1	0.00507073
POS_q121	Amino acids	Other	L-Nmma (Acetate)	91901.4	29176.8	131147	0.00507073	2159.53	0.00507073	10956.8	0.00507073	11718.9	18361.3	70016	7851.67	0.00507073	0.00507073	0.00507073
POS_q122	Amino acids	Other	L-Proline	249634	61035.7	141684	1.74184e+06	2.624e+06	2.12921e+06	347495	261603	305339	210378	222891	164537	61841.3	61857.8	68830.4
POS_q123	Others	Other	Lusianthridin	128635	173450	157170	276170	244975	278656	140447	144964	93994.4	148296	167872	130118	96530.6	54407.6	83174.4
POS_q124	Amino acids	Other	L-Valine	65040.1	44142.7	41030.4	131466	75838.9	77189.8	235137	129895	135432	46548	73298.5	30782.4	0.00507073	30379.2	20520.6
POS_q125	Sugars and alcohols	Glucans	Maltotetraose	8284.88	31520.9	28019.2	11637	30480.8	57192.5	570666	537713	622204	153750	91492.9	114298	78578.9	143398	105227
POS_q126	Sugars and alcohols	Polysaccharides	Maltotriose	31548.7	139993	205947	134370	216182	148370	330732	170894	102776	222391	148739	94314.4	72073.6	203771	102464
POS_q127	Sugars and alcohols	Oligosaccharides	Melezitose	68458.3	87136.9	103500	15903.7	191776	82940.7	111161	133065	116420	36406.6	18436.2	62916	130213	109420	141224
POS_q128	Flavonoids	Other	Meloside A	0.00507073	0.00507073	0.00507073	3079.83	0.00507073	0.00507073	4921.89	0.00507073	0.00507073	45211.1	27623.6	46393.6	252596	272788	267967
POS_q129	Quinones	Other	Methoxatin Disodium Salt	7503.45	11118	11306.2	18718.3	16480	18266.1	17056.8	5418.52	5898.47	23347.9	34258.3	14390.3	17269.7	1717.03	8983.07
POS_q130	Nucleotides	Purine Nucleosides	N2-Methylguanosine	0.00507073	2340.09	21225.4	72612	112222	67991.7	15580.7	0.00507073	136058	3465.17	3456.62	0.00507073	37564	116313	52397.5
POS_q131	Lipid	Fatty Amides	N-Benzyllinoleamide	3542.85	1794.52	789.405	0.00507073	2966.83	0.00507073	1072.27	0.00507073	1610.9	1580	743.351	2007.52	6092.99	747.101	4641.58
POS_q132	Lipid	Fatty Amides	N-Benzylpalmitamide	11309.2	4488.13	2452.12	1264.81	13037.7	6893.67	2590.67	1147.74	6046.98	4287.65	10166.1	8901.28	18993.7	3450.33	9525.26
POS_q133	Lipid	Fatty Amides	N-Benzylstearamide	22023.7	27121.9	39502.4	34334.1	26407.1	48610.8	21393.8	32668.3	19278	55874.2	57976.5	45757.1	27550	22014	22171
POS_q134	Flavonoids	Polyphenols	Neodiosmin	233863	227028	207870	4446.44	21253	6645.24	0.00507073	0.00507073	0.00507073	84022.6	198503	98440.9	557139	691816	811487
POS_q135	Terpenoids	Sesquiterpenes	Nerolidol Acetate	1226.67	1846.52	1180.79	1019.79	722.556	878.074	1232.13	1580.47	676.204	1570.5	2060.85	580.732	1589.31	1556.31	1193.82
POS_q136	Alkaloids	Other	N-Feruloyloctopamine	9278.9	7890.4	15271.9	9191.79	1255.95	11691.3	530.676	1245.7	5538.79	10620.4	17924	10804.6	2888.93	7880.11	6715.34
POS_q137	Flavonoids	Flavonols	Nicotiflorin	0.00507073	0.00507073	0.00507073	295883	439761	439090	119423	411855	0.00507073	178442	1.65939e+06	770274	61328.8	84567.3	0.00507073
POS_q138	Amino acids	Other	N-Methylsarcosine	231052	187651	208895	310186	352787	256714	327089	235691	285966	252160	289356	280100	150372	153072	158899
POS_q139	Amino acids	Other	Nsc 16590	93281.7	76055.9	67243.5	151281	116712	82274.2	92548.6	142046	134251	119064	126809	95863	47482.9	54269.3	59883.3
POS_q140	Sugars and alcohols	Polysaccharides	Nystose	10885	3199.23	31834.6	77632.2	104958	68033.3	248607	281718	340014	249631	54832.3	126324	32386.7	52048	108494
POS_q141	Alkaloids	Other	O-Acetylethanolamine	120003	40267.7	41895	50257.8	96733.7	76875.8	256019	130269	106031	110517	56961.3	39024.4	14392.1	6367.76	9172.2
POS_q142	Lipid	Fatty Acids	Obscuraminol D	15099.3	16453.3	16992.5	14350.9	13136.5	10698.3	16961.9	15577.9	6215.09	16092.8	17526.8	20620.4	10683.2	8235.71	10318.7
POS_q143	Sugars and alcohols	Glycosides	Oxyresveratrol 2-O-Β-D-Glucopyranoside	1.06947e+06	394302	695542	0.00507073	0.00507073	0.00507073	0.00507073	0.00507073	0.00507073	0.00507073	324111	0.00507073	0.00507073	0.00507073	0.00507073
POS_q144	Flavonoids	Glycosides	Peonidin-3-Glucoside	0.00507073	0.00507073	1963.86	0.00507073	2633.75	0.00507073	0.00507073	0.00507073	0.00507073	0.00507073	29925.5	25186.6	117963	135244	270564
POS_q145	Lipid	Other	Phosphorylcholine	13773.5	1909.89	0.00507073	2517.9	10536.1	3745.82	11368	29052.8	18228.7	27027.4	82441.8	15728.1	6339.52	0.00507073	26973.9
POS_q146	Alkaloids	Ornithine Alkaloids	Phyllalbine	490600	532766	362624	53246.2	15643.9	29198.5	0.00507073	852.277	1759.4	280282	245048	159118	12499	20948.3	20331.2
POS_q147	Steroids	Phytosterols	Physalin D	8040.94	5921.22	11502.7	25297.5	48885.4	37259.5	5341.72	0.00507073	5225.26	11916.2	14641.8	35035.8	41087.7	23315	21055.3
POS_q148	Lipid	Phospholipids	Phytosphingosine	0.00507073	1656.05	1613.91	0.00507073	0.00507073	0.00507073	0.00507073	0.00507073	0.00507073	4119.46	4867.63	3253.01	1912.82	2483.58	7378.9
POS_q149	Alkaloids	Pyridine Alkaloids	Piperlongumine	69496.1	65692.9	52314.9	122278	106362	121986	34686.9	28448.3	42443	117343	129474	57549.3	84353.6	29558.9	46937.7
POS_q150	Alkaloids	Pyridine Alkaloids	Pipermethystine	696.443	0.00507073	3144.98	6750.68	22452.8	19894.3	0.00507073	0.00507073	0.00507073	3498.14	12557.9	6622.47	20939.2	27043.8	40161.9
POS_q151	Alkaloids	Ornithine Alkaloids	Pterolactam	453145	183412	187654	1.37825e+06	2.11764e+06	1.73942e+06	508432	340931	317224	269876	280536	173743	51075	62464.7	55046.7
POS_q152	Alkaloids	Pyridine Alkaloids	Pyridoxine (Hydrochloride)	1.0055e+06	527863	663481	470203	777127	530286	96180	87137.3	159572	61891.1	72628.9	52143.3	62331.2	108573	81863.7
POS_q153	Flavonoids	Glycosides	Quercetin-3-O-D-Glucosyl]-(1-2)-L-Rhamnoside	0.00507073	1092.62	3291.18	0.00507073	0.00507073	0.00507073	0.00507073	0.00507073	0.00507073	30577	411176	129374	0.00507073	38973	20917.4
POS_q154	Flavonoids	Flavonols	Quercetin 3-O-Neohesperidoside	0.00507073	0.00507073	0.00507073	309676	285111	280941	0.00507073	0.00507073	0.00507073	25290.8	763647	203232	384913	196909	205220
POS_q155	Flavonoids	Flavonols	Quercimeritrin	0.00507073	0.00507073	61636.9	6.00156e+06	6.1468e+06	6.86564e+06	45804.8	0.00507073	0.00507073	100407	0.00507073	0.00507073	834711	1.00392e+06	857957
POS_q156	Quinones	Other	R162	41451.8	43089.5	48202.7	41921.4	37627.1	26932	45930.4	45424.2	21382.2	48596.5	58478.8	48815.7	29373.9	26538.5	29817.9
POS_q157	Sugars and alcohols	Polysaccharides	Raffinose	49882.9	63091.2	8724.81	58664.8	178594	15693.4	131251	107433	93471.7	95263.6	86788.7	171918	115628	77366	115872
POS_q158	Flavonoids	Glycosides	Rhoifolin	1.64597e+06	0.00507073	2.38675e+06	0.00507073	0.00507073	0.00507073	10731.6	0.00507073	7185.89	0.00507073	0.00507073	0.00507073	3.95739e+06	3.71026e+06	3.10388e+06
POS_q159	Vitamins	Vitamin B Complex	Riboflavin	23546.1	32873.2	28992.3	62606.2	97651	4886.21	665312	533151	447951	41186.8	8780.09	6563.4	4015.89	45595.1	6635.85
POS_q160	Phenylpropanoids	Cinnamic Acids And Derivatives	Rosmarinic Acid-1	51187	27853.8	40240.4	24549	107121	27272.9	39268.9	46943.9	52730	25324.6	34350.1	17955	64925.3	68550.3	115351
POS_q161	Flavonoids	Flavonols	Rutin	0.00507073	0.00507073	0.00507073	111254	48121.6	90901.5	2018.78	0.00507073	0.00507073	14865.8	455920	69892.4	0.00507073	19617.3	10891.5
POS_q162	Flavonoids	Chalcones	Safflor Yellow A	360280	270994	752698	23343.8	28827.7	7544.03	1501.99	21734.3	8194.8	102876	166163	26930.7	173331	179315	364195
POS_q163	Flavonoids	Other	Saponarin	0.00507073	925.927	0.00507073	3577.34	8522.31	0.00507073	0.00507073	0.00507073	1620.53	12848.7	0.00507073	0.00507073	207615	355059	184023
POS_q164	Amino acids	Other	(S)-B-Aminoisobutyric Acid	19986.2	939.785	1945.3	5362.41	6260.61	1816.59	10838.1	4560.65	2692.72	3572.16	0.00507073	905.151	939.886	939.785	0.00507073
POS_q165	Alkaloids	Pyrrole Alkaloids	Senecionine	0.00507073	0.00507073	0.00507073	0.00507073	0.00507073	0.00507073	0.00507073	0.00507073	0.00507073	0.00507073	2070.53	0.00507073	6091.38	7254.42	8724.81
POS_q166	Amino acids	Peptides	S-Methylglutathione	3503.45	3597.44	1232.77	9842.05	0.00507073	8790.88	685.127	0.00507073	1181.51	1167.83	730.007	613.35	0.00507073	0.00507073	0.00507073
POS_q167	Sugars and alcohols	Sugar Alcohols	Sn-Glycero-3-Phosphocholine	554129	349472	298279	410980	1.11221e+06	303787	1.27829e+06	849566	500254	376096	474543	353582	107730	37111.9	48502.6
POS_q168	Terpenoids	Diterpenoids	Spiramine A	6446.42	9698.29	0.00507073	6928.37	14093.5	17120.7	7414.26	2314.42	5035.64	9690.91	3769.07	1383.27	2625.38	2783.62	6574.3
POS_q169	Alkaloids	Pyrrole Alkaloids	Stachydrine	78243.4	59456.8	23051.6	0.00507073	0.00507073	0.00507073	0.00507073	0.00507073	0.00507073	159377	41494.5	120015	24595	5139.81	20609.7
POS_q170	Alkaloids	Pyrrole Alkaloids	Stachydrine Hydrochloride	14130	15577.6	44508.1	17128	29402.4	0.00507073	1549.14	9113.03	0.00507073	48120.8	60939.1	30851.2	62454.1	5925.18	28481.2
POS_q171	Sugars and alcohols	Polysaccharides	Stachyose	3759.49	1189.7	10129.6	4625.63	22368.7	15433.5	367788	360546	412459	57522.5	93393.8	84955	64757.6	88363.6	35961.2
POS_q172	Sugars and alcohols	Oligosaccharides	Stachyose (Tetrahydrate)	0.00507073	0.00507073	0.00507073	905.033	13816.7	16088.7	45195.7	89629.9	95986.4	7239.93	2715.28	2819.66	22880	0.00507073	9956.71
POS_q173	Terpenoids	Iridoids	Sweroside	7268.6	908.854	3380.01	791.676	0.00507073	7673.57	0.00507073	0.00507073	0.00507073	5470.02	0.00507073	0.00507073	2912.73	8051.05	977.412
POS_q174	Steroids	Other	(-)-Syringaresinol 4-O-Β-D-Glucopyranosi	2208.49	2208.16	2225.1	0.00507073	0.00507073	0.00507073	1092.62	0.00507073	0.00507073	4395.59	4353.55	27394.7	0.00507073	32255	99941.2
POS_q175	Alkaloids	Tyrosine Alkaloids	(+)-Thalrugosine	0.00507073	0.00507073	0.00507073	1073.1	8331.44	0.00507073	0.00507073	0.00507073	0.00507073	109690	47433.8	131260	62518.6	95045.5	170123
POS_q176	Vitamins	Vitamin B Complex	Thiamine (Hydrochloride)	2440.23	3960.25	1647.78	24220.9	21075.8	35549	7386.8	15430.3	9861.82	36418.7	41306.1	9888.38	54158.9	10451.3	9615.29
POS_q177	Organic acid	Carboxylic Acids	Tiglic Acid	124825	60847.2	74279.4	363271	306471	223193	82410.8	42009.7	66813	92905.7	40271.8	74398.1	122666	183115	158998
POS_q178	Alkaloids	Tryptophan Alkaloids	Tombozine	11938.3	10173.8	5119.45	15797	5890.95	4149.35	0.00507073	1698.25	0.00507073	0.00507073	10233.3	14825	18325	11883.9	22980.7
POS_q179	Others	Other	Trimethoprim	3.71346e+06	4.563e+06	3.98452e+06	270243	132386	322722	0.00507073	25679.5	0.00507073	3.20232e+06	2.10597e+06	1.8255e+06	164842	251956	166188
POS_q180	Alkaloids	Other	Trimethyl[3-(Methylthio)Propyl]Ammonium(1+)	88154.9	139623	75724.4	64543.3	34727.1	44358.5	16017.6	29098.2	21266.3	25047.9	35043.1	25785.2	26355.9	0.00507073	6959.14
POS_q181	Alkaloids	Other	Trimethylvinylammonium(1+)	44707.9	45282.6	70068.7	128818	174157	107972	59694	43503	55641	83051.8	93509.5	75153.7	44359.6	19983.1	31049.9
POS_q182	Alkaloids	Ornithine Alkaloids	Tropine Acetate-1	54419.8	31094.1	30872.1	70585.5	40129.3	47434	47460.7	38056.6	36249.9	21986.4	56355.5	48788	32164.1	22349	37861.8
POS_q183	Alkaloids	Other	Vasicine	22839.8	48762.1	0.00507073	0.00507073	0.00507073	69256.8	115209	77155.5	26757.5	7431.72	65671.5	0.00507073	8279.19	0.00507073	0.00507073
POS_q184	Alkaloids	Other	(±)-Vasicine	0.00507073	12610.9	0.00507073	6776.14	0.00507073	27520.7	58122.3	31311	19407.4	4517.43	0.00507073	0.00507073	9385.44	0.00507073	0.00507073
POS_q185	Alkaloids	Other	Vasicinol	443078	417311	472446	417030	543979	733120	1.98394e+06	1.46477e+06	784002	98609.5	401528	189180	272506	267398	162912
POS_q186	Flavonoids	Hydroxyflavone	Vicenin 3	302303	164383	544890	16620.4	20708.8	1667.72	2626.6	0.00507073	0.00507073	32153.8	66714.2	0.00507073	160226	109316	162533
POS_q187	Flavonoids	Other	Vitexin	0.00507073	8479.47	120226	0.00507073	0.00507073	0.00507073	20494.6	0.00507073	90512.4	115841	58859.6	283580	1.25432e+06	1.33533e+06	1.3936e+06
POS_q188	Flavonoids	Glycosides	Vitexin-2"-O-Rhamnoside	0.00507073	0.00507073	0.00507073	0.00507073	0.00507073	0.00507073	0.00507073	0.00507073	22420.6	419937	279177	751009	6.43397e+06	4.71285e+06	5.11585e+06
POS_q189	Xanthones	Other	Xanthone	0.00507073	0.00507073	0.00507073	0.00507073	0.00507073	0.00507073	1536.55	2403.89	0.00507073	0.00507073	0.00507073	0.00507073	0.00507073	0.00507073	0.00507073
POS_q190	Quinones	Naphthalene Quinones	Β-Lapachone	4279.56	834.067	0.00507073	0.00507073	0.00507073	0.00507073	0.00507073	0.00507073	0.00507073	0.00507073	0.00507073	0.00507073	0.00507073	516.302	0.00507073
POS_q191	Organic acid	Carboxylic Acids	Γ-Aminobutyric Acid	2.39573e+06	2.77711e+06	2.50217e+06	5.04579e+06	4.72331e+06	3.43836e+06	3.68798e+06	4.44472e+06	3.99171e+06	3.24956e+06	3.58608e+06	2.94208e+06	2.09706e+06	1.81495e+06	1.76373e+06
POS_q192	Amino acids	Other	Γ-Glu-Phe	79022.4	18571.6	11637.5	55466	19401.9	15010.3	0.00507073	10467	1684.34	143070	103696	138267	0.00507073	0.00507073	0.00507073
POS_q193	Lipid	Other	Ω-Pentadecalactone	5901.8	0.00507073	1879.6	893.735	0.00507073	1879.48	1879.63	2160.39	1841.66	0.00507073	0.00507073	0.00507073	3282.93	939.785	2119.29
NEG_t1	Terpenoids	Triterpenoids	Kalopanaxsaponin G	20487.8	15921.3	17100.5	9134.13	8251.36	7008.74	470289	473259	356292	19010.4	13403.5	14836.4	5615.38	5628.9	5386.77
NEG_t10	Others	Other	dG-C8-AaC	1584.15	1414.06	1177.02	1772.35	1403.07	1254.15	2454.17	2053.83	4752.87	2531.96	1488.03	2083.3	10234	14338	11870.7
NEG_t100	Terpenoids	Triterpenoids	Scillascilloside B-1	1560.58	1044.71	673.518	2329.68	2333.42	3105.91	719.945	290.881	174.734	1457.45	1548.78	1366.32	10800.8	4586.31	6823.58
NEG_t101	Lipid	Fatty Acyls	(4Z,7Z,10Z,13Z,16Z,19Z)-Docosahexaenoyl-CoA	0.00507073	0.00507073	0.00507073	0.00507073	0.00507073	0.00507073	31338.9	1363.66	29441.8	0.00507073	0.00507073	0.00507073	1.74777	1.63348	1.09265
NEG_t102	Amino acids	Other	Valine-betaxanthin	6.36559	19.0065	14.9067	859.496	957.763	1553.71	4983.81	1832.46	2297.81	306.345	257.166	681.306	257.324	338.958	369.833
NEG_t103	Polyphenols	Phenolic Acids	Gallic Acid Ethyl Ester	187.243	291.628	150.644	80.7667	64.4609	91.1837	0.00507073	28.7309	0.00507073	2851.08	2483.95	1915.73	205.293	308.728	240.49
NEG_t104	Ketones, Aldehydes, Acids	Polyketide	N-Demethyl-desepoxymaytansinol	52.2253	71.464	38.7942	167.367	166.962	153.009	519.737	2999.77	4518.31	267.688	303.834	250.185	918.436	1164.37	960.086
NEG_t105	Flavonoids	Isoflavones	6''-O-Malonyldaidzin	93.3657	24.3968	60.7234	461.823	268.542	412.407	0.00507073	1.66435	1.12797	264.477	63.6919	27.2463	58.0896	155.078	76.3128
NEG_t106	Alkaloids	Betalain	Phyllocactin	184.521	201.736	205.953	778.457	560.544	532.183	0.00507073	0.00507073	0.00507073	132.85	187.011	455.203	2047.38	3716.73	2088.34
NEG_t107	Others	Other	3-Methylbutyl 6-O-(alpha-L-arabinopyranosyl)-beta-D-glucopyranoside	991.488	895.662	936.26	70.4991	95.7925	50.1703	10016.5	11252.4	35548.1	3843.68	5502.79	2810.81	3581.02	3033.54	3265.89
NEG_t108	Sugars And Alcohols	Tertiary Alcohol	Tetracycline	4119.95	4547.21	4943.57	418.969	446.788	387.479	1274.78	1554.76	1894.39	1976.84	2065.64	1380.35	4864.18	5641.6	4890.12
NEG_t109	Polyphenols	Phenolic Acids	magnoloside B	0.00507073	0.00507073	3.37949	10.9111	0.00507073	0.00507073	761.852	564.129	256.232	231.965	233.185	148.607	338.544	351.112	296.204
NEG_t11	Terpenoids	Triterpenoids	Rubiprasin B	857736	3.09983e+06	4.1674e+06	4.13133e+06	52016.5	750.575	3784.29	1976.39	1173.62	2353.98	1.09367e+06	5302.06	10056.5	4381.19	4786.78
NEG_t110	Nucleosides	Purine Nucleosides	Ticagrelor	105.013	170.518	113.348	145.981	108.727	102.728	0.00507073	0.00507073	11.8689	438.934	352.055	307.337	1260.01	1519.68	950.854
NEG_t111	Quinones	Anthraquinones	Chrysophanol 1-O-beta-tetraglucoside	0.00507073	0.00507073	0.00507073	16.1178	17.3774	9.36979	6521.96	9859.75	9279.36	5.92857	10.3663	35.0304	668.287	652.784	589.131
NEG_t112	Organic Acid	Carboxylic Acids	2-(5'-Methylthio)pentylmalic acid	319822	299230	316140	1657.86	1079.76	1657.34	0.00507073	0.00507073	58.2919	997.033	1369.02	1861	2489.23	2493.67	3099.64
NEG_t113	Flavonoids	Chalcones	Carthamone	6113.89	8839.11	5495.73	706809	933368	986331	41321.3	28417.7	27716.3	49928.2	35168.5	230432	96562.7	102994	126300
NEG_t114	Sugars And Alcohols	Glycosides	NCGC00380753-01_C16H28O12_6-O-Isobutyryl-alpha-D-glucopyranosyl alpha-D-glucopyranoside	664.005	506.055	544.247	6652.64	6693	7956.15	10057.7	9972.74	8380.09	554.275	323.746	360.475	253.871	501.273	298.006
NEG_t115	Flavonoids	Glycosides	3'-Methoxymirificin	52.1568	74.83	31.3276	20.3936	14.9494	0.00507073	17.2634	0.00507073	0.00507073	147.888	341.492	175.741	723.916	220.742	501.447
NEG_t116	Terpenoids	Diterpene	Kansuinine E	293.433	55.6663	256.131	608.094	790.374	1163.86	1784.95	3794.75	3307.89	1351.43	594.942	649.606	237.011	302.37	182.424
NEG_t117	Terpenoids	Iridoid	4'-O-trans-p-Coumaroylmussaenoside	172.893	187.6	175.735	101.974	76.7923	65.4191	328.595	267.14	349.4	446.619	347.916	273.422	2495.91	2629.94	2444.41
NEG_t118	Amino acids	Other	L-Arogenate	1980.7	1810.06	2466.95	2003.7	1854.88	3275.22	1266.57	1355.53	1223.14	3469.26	2205.12	2073.88	227.8	219.242	189.972
NEG_t12	Lipid	Glycerol Ester	Gingerglycolipid C	49400	48009.5	57686.9	5687.94	4840.62	3685.23	15955.7	10378.5	9066.89	13981.6	8545.34	19717.6	8631.35	7319.87	7179.13
NEG_t120	Lipid	Fatty Acids	2-Hydroxy-2,4-pentadienoate	281.041	247.144	215.811	2623.49	2232.35	2179.73	1368.04	1770.4	896.248	524.703	605.981	338.992	302.928	344.196	286.23
NEG_t121	Flavonoids	Other	Methylhesperidin	0.00507073	0.00507073	0.00507073	0.00507073	0.00507073	0.00507073	643.075	690.607	1492.78	0.00507073	0.00507073	0.00507073	0.00507073	12.9605	0.478873
NEG_t122	Nucleosides	Other	N7-Methylguanosine	0.00507073	4.15183	13.3037	159.506	130.727	240.4	597.409	826.951	201.238	0.00507073	79.8175	0.00507073	13.0176	23.1812	32.9581
NEG_t123	Terpenoids	Iridoid	6-O-Syringoylajugol	6609.69	5212.34	5392.48	10.7713	4.59803	12.6865	175.356	43.1278	247.054	352.171	319.671	262.511	675.873	642.33	570.096
NEG_t124	Flavonoids	Other	Madreselvin A	25.5742	11.6097	0.00507073	3.15759	0.00507073	15.0962	0.00507073	0.00507073	0.00507073	0.00507073	0.00507073	0.00507073	740.902	471.854	557.301
NEG_t125	Amino acids	Alpha Amino Acids	N-Fructosyl alliin - H2O	0.00507073	10.8412	0.00507073	0.00507073	0.00507073	0.00507073	347.053	314.795	355.07	15.9372	25.0538	28.5146	491.812	505.386	565.606
NEG_t126	Sugars And Alcohols	Polyol	N1-Amidinostreptamine 6-phosphate	332.153	222.526	331.827	1020.62	1184.06	2564.38	12.2928	0.00507073	18.6212	314.209	279.967	295.454	211.935	445.773	323.496
NEG_t127	Amino acids	Peptide	2-Amino-3-phosphonopropanoate	0.00507073	0.00507073	0.00507073	813.248	570.693	1239.23	0.00507073	0.00507073	0.00507073	0.00507073	0.00507073	4.28447	0.00507073	0.00507073	0.00507073
NEG_t128	Others	Other	austadiol	56.503	71.0752	44.1117	1600.41	1120.81	2346.68	0.00507073	0.00507073	0.00507073	0.00507073	0.00507073	34.2236	2.5987	6.42626	5.53807
NEG_t129	Terpenoids	Monoterpenoid	Gentiopicroside	31.4093	8.95608	5.21052	136.021	232.887	133.737	375.294	753.23	800.085	504.472	568.5	499.644	3515.56	3473.89	2850.63
NEG_t13	Organic Acid	Carboxylic Acids	Floctafenine	1277.6	1263.09	1333.81	122.463	98.6192	135.262	0.00507073	0.00507073	0.00507073	648.265	471.62	896.952	2476.11	2439.3	2168.23
NEG_t130	Organic Acid	Carboxylic Acids	Prephenate	14.43	0.00507073	0.399329	21925.3	26198	30647.1	13.3113	5.45821	8.09575	77.3866	145.175	450.245	182.01	364.291	224.962
NEG_t131	Alkaloids	Other	Sarmentosin	1.09515	1.45838	0.72828	18.2491	0.00507073	11.7625	0.00507073	0.00507073	0.00507073	2.09041	401.797	215.375	278.711	1008.48	798.543
NEG_t132	Amino acids	Other	RA-V	135.947	114.107	112.451	77.2817	21.593	90.6502	0.00507073	0.00507073	0.00507073	1346.91	1386.07	1195.97	122.315	174.564	102.14
NEG_t133	Terpenoids	Other	Eucommioside	1381.63	1136.51	1312.86	27.7589	25.5862	0.00507073	181.439	250.367	491.794	14125.4	7075.34	5790.94	961.022	1028.46	835.976
NEG_t134	Terpenoids	Iridoid	6-O-trans-p-Coumaroylshanzhiside methyl ester	368.651	339.021	404.701	100.917	224.897	199.869	137.483	358.524	188.334	380.139	321.493	261.255	342.04	308.982	331.905
NEG_t135	Organic Acid	Carboxylic Acids	Obtusaquinone	78.3238	106.688	116.783	269.793	84.3993	178.625	0.00507073	0.00507073	0.00507073	526.14	469.913	592.106	12.3238	63.4773	28.2588
NEG_t136	Terpenoids	Diterpene	Yunantaxusin A	8418.06	7642.48	8133.01	5467.36	5023.32	4755.93	1004.47	1092.78	1084.71	9127.76	9836.55	12540.3	92798.1	70509.5	73202.3
NEG_t137	Alkaloids	Other	Goniodiol	200703	131422	149293	445.043	87.0489	208.527	0.00507073	0.00507073	0.00507073	3061.86	3143.67	2726.49	1638.09	1140.82	2023.51
NEG_t138	Organic Acid	Carboxylic Acids	Oleuropein_aglycone	200.109	242.55	155.813	57.2349	87.2552	0.00507073	41.2881	126.369	576.777	105.56	122.955	213.365	303.566	171.06	184.588
NEG_t139	Others	Other	Hypoxantindeoxyriboside	233.493	194.964	154.149	833.169	753.432	1270.05	5310.06	3841.28	3037.98	790.365	889.814	725.726	47.1195	80.2224	17.0549
NEG_t14	Steroids	Other	Shatavarin IV	33497.8	26221.9	28654.8	34919	40805.9	39780.5	14287.9	10576.7	20518.2	22871.8	36189.5	30196.8	202413	128453	178700
NEG_t140	Polyphenols	Tannin	3-O-Methylellagic acid	39.5569	1.72089	0.1551	34616.8	29974.7	17091.4	96.5403	12.9003	0.00507073	2797.07	2202.47	18716.4	1036.13	1296.79	732.876
NEG_t141	Terpenoids	Triterpenoids	Neoastragaloside I	83123.5	63779.3	77825.5	2205.36	2841.99	2396.86	1895.89	8728.53	2404.92	736.418	1394.78	1226.07	3662.08	4423.06	3953.21
NEG_t142	Amino acids	Other	N-Ribosylhistidine	33.1761	48.2044	45.6633	734.276	313.69	550.042	0.00507073	0.00507073	0.00507073	773.605	829.53	1001.28	14.1669	0.00507073	6.5427
NEG_t143	Steroids	Steroid Saponin	Condurango glycoside A	4696.77	2904.05	3690.34	272.48	148.075	219.74	23.9146	268.649	445.643	1531.93	1007.67	1682.86	1364.4	1712.65	1415.54
NEG_t144	Terpenoids	Triterpenoids	Picfeltarraenin IV	14751	12841	13601.6	10.698	5.91064	0.00507073	0.00507073	0.00507073	0.00507073	199.391	656.809	626.467	2973.28	3578.29	3077.79
NEG_t145	Steroids	Other	Qingyangshengenin A	71860.2	53255.9	59484.3	7550.72	5222.58	7050.68	720.304	3248.9	854.849	2895.97	4795.96	3391.31	2967.59	2960.77	2912.96
NEG_t146	Lipid	Phosphatidic Acids	1-Oleoylglycerophosphocholine	1802.19	2592.87	10205.6	149.571	192.393	115.169	0.00507073	0.00507073	0.00507073	48.0472	91.5551	60.2638	706.001	852.206	825.469
NEG_t147	Terpenoids	Triterpenoids	Bacopaside N2	27714.4	24697	29206	3671.63	3487.11	3071.5	29934.5	28440	20409.3	141151	62575.4	81964.5	19874.7	15116.6	14496.4
NEG_t148	Steroids	Steroid Saponin	NCGC00385201-01_C45H76O19_(2alpha,3beta,5alpha,25S)-26-(beta-D-Glucopyranosyloxy)-2,22-dihydroxyfurostan-3-yl 2-O-(6-deoxy-alpha-L-mannopyranosyl)-beta-D-glucopyranoside	17254.1	22608.2	23820.9	1675.32	1094.17	1493.67	16748	17288.3	32740	11328.7	7130.97	10385	10594.4	8991.86	9616.59
NEG_t149	Terpenoids	Triterpenoids	17-(Furan-3-yl)-7-hydroxy-4,4,8-trimethylandrosta-1,14-diene-3,16-dione (Nimbocinol)	32.0997	86.2676	35.7669	3099.99	1927.18	1406.42	0.00507073	0.00507073	0.00507073	1219.18	662.616	1802.36	1033.98	683.678	835.921
NEG_t15	Terpenoids	Iridoid	Plumieride	430.28	293.455	179.089	6073.44	5524.09	3509.34	9770.45	14919.7	17961.9	4680.13	5492.65	4867.06	35147	36645.1	38463.1
NEG_t150	Terpenoids	Triterpenoids	Azukisaponin IV	1703.14	1576.43	1887.86	451.96	263.604	297.942	4616.18	8975.26	4220.3	2931.1	3015.64	3083.71	10566.6	6996.95	7817
NEG_t151	Amino acids	Peptide	[D-Asp3,E-Dhb7]-Microcystin-RR	4010.91	2887.43	3764.5	2151.33	1352.73	1814.18	51624.3	46047.8	46847.4	2513.63	1441.55	1731.48	1134.06	1164.4	1107.75
NEG_t152	Steroids	Other	2''-O-Acetylsprengerinin C	15012.7	12283.3	14738	752.938	518.448	670.403	86424.7	200670	59652.5	1378.24	1360.8	1508.67	3251.8	2909	2881.38
NEG_t153	Terpenoids	Monoterpenoid	NCGC00380930-01_C15H26O4_1H-Indene-4-carboxylic acid, octahydro-3a-hydroxy-3-(hydroxymethyl)-1,1,3,5-tetramethyl-	0.00507073	0.00507073	0.00507073	1045.25	643.877	777.125	0.00507073	0.00507073	0.00507073	436.753	204.82	708.219	431.013	78.0066	73.0592
NEG_t154	Amino acids	Other	S-(5'-Adenosy)-L-homocysteine	1432.93	984.419	833.799	437.646	354.121	594.899	510.907	586.982	3902.95	17831.6	13276.6	10539.1	410.262	241.878	339.279
NEG_t155	Steroids	Cholestanes	Zingiberen newsaponin	1109.19	876.557	1126.59	200.035	180.545	211.931	3743.68	2275.22	4246.69	35.3405	102.397	65.4865	463	489.477	525.323
NEG_t156	Phenylpropanoids	Other	Phelligridin B	0.00507073	0.00507073	0.00507073	1004.13	852.726	660.402	6.80752	0.00507073	0.00507073	96.525	1592.57	399.999	534.245	350.085	474.642
NEG_t157	Terpenoids	Iridoid	Protoplumericin A	718.238	608.805	503.612	5676.34	5934.17	7022.18	1596.46	570.411	2035.58	884.217	824.631	915.34	4459.54	4289.1	4930.37
NEG_t158	Amino acids	Other	L-Tyrosine methyl ester	0.00507073	0.00507073	0.00507073	301.415	56.8274	184.944	0.00507073	0.00507073	0.00507073	353.785	338.414	823.387	5.1489	0.00507073	0.00507073
NEG_t159	Flavonoids	Other	Baohuoside V	24.3907	6.84826	17.838	31.8007	30.0048	36.8118	110.823	1247.19	701.196	150.014	379.276	177.117	2822.03	2189.5	2601.01
NEG_t16	Lipid	Glycerol Ester	Gingerglycolipid B	13619	13042	12837	117106	84926.8	60833.8	101089	54768.9	41634.8	63148.2	35897	81746.2	28971	25740.2	26831.5
NEG_t160	Terpenoids	Other	Azuleno(5,6-c)furan-1(3H)-one, 4,4a,5,6,7,7a,8,9-octahydro-3,4,8-trihydroxy-6,6,8-trimethyl-	0.00507073	0.00507073	5.57706	4842.35	4663.51	6320.47	11594.6	21252.4	11011.9	121.624	338.8	70.6141	35.806	14.8445	1.01725
NEG_t161	Polyphenols	Other	Torosachrysone 8-O-beta-gentiobioside	344.69	583.394	258.499	725.541	450.85	445.927	0.00507073	0.00507073	46.5495	4467.47	2839.33	1698.74	5078.54	6628.35	5837.84
NEG_t162	Others	Other	NCGC00385544-01_C21H26O6_(2S,3R,3aS,7aR)-5-Allyl-2-(4-hydroxy-3-methoxyphenyl)-3a,7a-dimethoxy-3-methyl-3,3a,7,7a-tetrahydro-1-benzofuran-6(2H)-one	1372.31	769.022	791.335	391.317	58.5952	103.627	342.211	202.622	69.2556	786.141	417.5	418.162	8032.1	5764.96	6079.93
NEG_t163	Others	Other	Validamycin B	7151.1	3535.88	5681.33	2357.17	2471.27	2303.64	717.762	1091.16	1460.04	202499	183237	147539	2860.2	3654.03	2856
NEG_t166	Terpenoids	Iridoid	6-O-Vanilloylajugol	3163.2	3320.35	2719.78	28967	24148.4	24631.2	3.80692	148.766	0.00507073	3955.9	4329.06	6777.52	3513.09	4287.13	3799.45
NEG_t167	Others	Other	Pyrenocin C putative	0.00507073	0.00507073	0.00507073	136.166	375.623	153.46	642.482	2216.8	68.7434	26.8493	16.0766	28.584	0.00507073	0.00507073	0.00507073
NEG_t168	Others	Other	pinolidoxin	109.004	149.271	137.381	358.623	601.624	402.822	0.00507073	12.1341	0.0701195	672.089	729.208	695.169	260.503	433.661	365.775
NEG_t169	Others	Other	Stylostatin 1	30735.1	65035	101679	7.36461	16.7363	0.905919	522.099	138.764	22.8632	909.65	696.334	749.23	1073.97	965.876	1076.78
NEG_t17	Sugars And Alcohols	Sugar Acids	Ethyl glucuronide	602.199	448.464	412.262	32.2694	42.5873	8.37433	0.00507073	12.623	20.5735	566.553	629.464	556.238	0.726037	0.103699	0.213007
NEG_t170	Terpenoids	Triterpenoids	Bruceanic acid C	810.132	503.042	449.576	1.21396	2.36815	2.07527	0.00507073	13.6311	0.00507073	40.51	3.68304	11.5095	6.70495	11.5772	14.0421
NEG_t171	Nucleosides	Glycosides	Urate-3-ribonucleoside	0.00507073	0.0628061	0.00507073	10027.5	16137.6	7435.54	0.00507073	0.00507073	0.00507073	1089.79	1590.79	1393.39	22.6649	11.5773	10.2518
NEG_t172	Alkaloids	Indole Alkaloids	9-Hydroxycanthin-6-one	158.336	75.2908	111.149	20402.4	18258.6	22649.5	615.501	1290.17	676.049	1300.6	1614.45	1467.84	3728.04	4303.8	3724.49
NEG_t173	Sugars And Alcohols	Sugar Acids	Tartronate	1019.48	703.635	679.82	1095.6	1299.21	1268.23	2349.04	2376.5	2145.49	944.868	1055.81	892.31	2056.49	2081	2262.46
NEG_t18	Lignans	Other	massonianoside A	22617	20474.9	17729.1	5723.65	5423.79	7859.25	1497.19	1330.9	1488.44	56733.4	23400.7	24720.5	29070.5	23509.5	23083.5
NEG_t19	Lipid	Glycerol Ester	Gingerglycolipid A	7093.85	5186.47	6136.1	36812	36024.8	24531.2	17576	6894.83	2998.86	67218.8	39973.1	105019	35231	31955.9	34495.4
NEG_t2	Terpenoids	Iridoid	15-Demethylplumieride	280.336	298.783	486.288	248.887	116.939	246.977	415.91	549.361	1548.35	372.345	496.94	360.016	994.139	1090.25	873.876
NEG_t20	Terpenoids	Terpene Glycoside	NCGC00384763-01_C54H86O24_1-O-(3-{[Hexopyranosyl-(1->3)-[hexopyranosyl-(1->4)]hexopyranuronosyl]oxy}-28-oxoolean-12-en-28-yl)hexopyranose	50162.5	39770.1	45873.3	31313.9	21164.8	22102	1.50945e+06	1.82402e+06	1.67656e+06	1.09043e+06	775442	769269	41567.4	33682.4	35091.7
NEG_t21	Terpenoids	Sesquiterpenes	Capsianoside II	49525.7	38531.1	46178.8	2961.96	2794.83	2873.36	749945	959826	623766	5994.79	2403.71	4728.48	3643.65	3209.32	4302.31
NEG_t22	Terpenoids	Triterpenoids	Pedunsaponin A	31598.9	28997.1	35428.4	4743.52	7144.79	11335.1	40774	80879.5	27222.5	40083.9	21350.3	34981.3	88468	66048.7	76459.1
NEG_t23	Ketones, Aldehydes, Acids	Other	2-(4-Hydroxyphenyl)-6-methyl-2,3-dihydro-4H-pyran-4-one	4555.09	4011.23	3623.96	781.12	512.338	1268.79	1668.9	2253.88	625.712	5453.76	4391.11	3454.57	761.077	1083.66	773.983
NEG_t24	Polyphenols	Glycosides	Mudanoside B	3449.81	1945.93	2039.51	2314.09	1829.05	1839.6	1888.83	1784.65	1269.48	390.192	581.731	619.299	1613.65	2609.14	1835.31
NEG_t25	Nucleosides	Pyrimidine Nucleosides	Tunicamycin A	177569	244108	274420	2375.9	1738.67	2357.46	5212.49	6827.9	6827.7	2809.56	2343	3149.51	41154.6	37528.9	41305.2
NEG_t26	Others	Other	1,2-O-Dilinoleoyl-3-O-beta-D-galactopyranosylracglycerol	1.44316e+06	654002	552741	596483	463822	996212	3.26263e+06	7.92282e+06	9.00717e+06	3.955e+06	992717	409115	268114	282036	162805
NEG_t27	Lipid	Glycolipids	NCGC00380867-01_C27H46O9_9,12,15-Octadecatrienoic acid, 3-(hexopyranosyloxy)-2-hydroxypropyl ester, (9Z,12Z,15Z)-	534.773	513.886	567.959	302.361	257.785	522.595	56.6029	126.561	13.8162	1718.45	1428.94	1326.66	830.354	557.089	714.068
NEG_t28	Terpenoids	Iridoid	6'-O-Cinnamoyl-8-epikingisidic acid	1611.28	976.21	1192.57	732.044	791.195	924.703	343.824	215.047	208.411	2250.2	2072.56	1386.93	3536.24	1913.11	2230.26
NEG_t29	Flavonoids	Hydroxyflavone	Kaempferol-3-Rhamnoside-4''-Rhamnoside-7-Rhamnoside	485.567	531.054	564.788	311.916	254.684	173.931	1363.28	2046.37	1661.25	338.856	221.438	161.54	97.0425	118.659	71.7768
NEG_t3	Flavonoids	Isoflavones	Prunetin-4'-O-glucoside	3807.42	4832.05	5468.05	4387.22	6039.59	4506.97	59082.2	70677.1	74220.8	5025.33	2221.82	2543.84	2921.96	4263.71	2717.66
NEG_t30	Terpenoids	Triterpenoids	Myrianthic acid 3,23-acetonide	864.918	657.047	1055.76	1002.06	485.93	105.148	8.36826	0.00507073	20.7623	1420.49	119.937	1852.22	11133	9829.68	5924.06
NEG_t31	Terpenoids	Triterpenoids	Soyasaponin beta-A	649.04	497.911	703.342	580.583	513.628	437.997	15107.1	12238.9	11491.3	1620.6	1059	757.103	1651.86	1020.32	1327.94
NEG_t32	Lipid	Free Fatty Acids	Rabdosia acid A	0.00507073	155.69	0.00507073	82.1828	1132.72	28.547	66.9715	72.3211	2570.33	1293.39	863.265	709.17	386.145	352.569	347.411
NEG_t33	Others	Macrolides	Megalomicin C1	93.7665	73.6509	101.696	1995.66	905.921	1573.54	799.405	186.035	2418.41	846.376	1171.45	1480.46	3571.34	2516.67	2843.09
NEG_t34	Terpenoids	Triterpenoids	Norarjunolic acid	7484.78	9779.92	11082	223.092	128.157	79.6707	0.00507073	0.00507073	1610.39	723.887	475.791	682.265	1164.54	972.413	1251.83
NEG_t35	Others	Other	ML 236A_120179	0.00507073	0.00507073	0.00507073	0.00507073	5.74877	0.00507073	0.00507073	0.00507073	0.00507073	70.1925	287.283	252.632	428.243	1085.73	1075.12
NEG_t36	Others	Macrolides	Avermectin B1b	3363.49	4495.09	6055.99	1512.03	932.872	1614.99	28479.2	32080.7	17437.9	3888.05	1577.16	1638.06	1889.81	2117.46	2316.26
NEG_t37	Terpenoids	Triterpenoids	Actein	970.154	1056.25	1012.7	1631.18	2035.66	2237.47	119.26	29.5732	70.2366	1762.71	7041.7	4766.63	9426	12990.8	12102.4
NEG_t38	Lipid	Steroid	Furostane base -2H + O-Hex	1367.49	1441.3	1608.22	44.049	65.6777	0.00507073	0.00507073	0.00507073	0.00507073	105.948	33.2891	129.33	281.683	260.388	266.482
NEG_t39	Terpenoids	Triterpenoids	20-O-Glucoginsenoside Rf	209603	157359	162246	12952.4	11478.6	11279.1	39918.5	28261.1	112362	19774	11331.3	23361.5	8029.59	7658.65	7362.61
NEG_t4	Polyphenols	Phenolic Acids	Sibiricose A3	1109.05	1041.14	914.023	430.498	304.774	388.268	1929.34	1596.91	2346.07	1452.11	1457.94	1327.63	1363.38	1279.64	1149.68
NEG_t40	Alkaloids	Other	Aburatubolactam A	34.0633	79.6929	35.9206	55.9037	187.414	9.78084	0.00507073	0.00507073	0.00507073	248.901	335.623	359.127	1548.6	1862.99	1795.87
NEG_t41	Terpenoids	Diterpene	Euphohelioscopin A	708.948	754.91	1238.12	0.00507073	0.00507073	0.00507073	0.00507073	0.00507073	0.00507073	25.8802	63.2886	41.0686	108.326	98.4616	118.764
NEG_t42	Steroids	Other	Otophylloside F	384.315	337.04	240.298	31855	52877.9	11485.5	445.701	145.954	1772.01	1448.96	972.703	1389.9	742.578	720.755	775.76
NEG_t44	Terpenoids	Triterpenoids	Soyasaponin gamma-A	106312	77260.2	86276.9	345.575	1154.56	85.6581	393.181	530.15	403.423	321.103	377.706	350.389	2319.41	2110.9	2150.78
NEG_t45	Terpenoids	Triterpenoids	Gymnestrogenin	2055.29	3351.36	3752.14	636.428	0.00507073	0.00507073	0.00507073	0.00507073	0.00507073	19.6339	615.935	34.8581	164.22	95.9354	126.249
NEG_t46	Terpenoids	Diterpene	Vitexilactone	56.5925	88.0736	29.4919	1504.54	604.578	611.626	0.00507073	0.00507073	0.00507073	241.288	88.3474	83.8429	7.93436	2.49756	14.5344
NEG_t47	Others	Other	3-O-alpha-Mycarosylerythronolide B	51262.6	40013.4	34500.5	15542.5	16318.7	9543.75	209961	140557	83887.4	6739.94	6127.9	6625.68	2515.91	2130.07	2092.35
NEG_t48	Terpenoids	Triterpenoids	Kadcoccilactone A	768.042	721.042	835.31	197.119	192.652	118.811	209.965	41.3704	0.00507073	602.529	559.073	580.44	168.922	172.106	206.925
NEG_t49	Steroids	Other	Sominone	292.964	341.059	258.297	2160.8	1906.86	1209.14	15.8667	106.155	309.492	199.201	371.694	428.281	2599.97	2203.41	2563.47
NEG_t5	Others	Other	2'-O-Methylinosine	355.203	382.324	252.69	214.543	220.866	321.443	160.358	70.4192	69.9288	202.515	200.23	174.985	536.874	629.993	588.028
NEG_t50	Vitamins	Other	8-methyltocol	0.00507073	0.00507073	0.00507073	2994.09	1733.74	3744.12	0.00507073	0.00507073	213.838	55.3791	16.0159	50.1925	78.8654	30.4466	16.9862
NEG_t51	Terpenoids	Triterpenoids	25(S)-Hydroxyprotopanaxatriol	19.1668	33.7904	37.889	705.554	320.535	396.692	0.00507073	0.00507073	0.00507073	254.23	431.771	420.674	1434.26	2084.68	2010.63
NEG_t52	Terpenoids	Triterpenoids	Quinquenoside R1	19954.9	16467.4	20598.8	45390	63480.9	48980.8	2.31286e+06	2.16192e+06	2.04123e+06	16576.5	11794.1	9571.04	4341.89	4432.65	4047.88
NEG_t53	Terpenoids	Triterpenoids	Cucurbitacin A	0.00507073	43.7045	12.1656	18.5465	0.00507073	43.1555	0.00507073	0.00507073	0.00507073	33.5187	210.765	125.054	3879.06	3044.88	3344.1
NEG_t54	Steroids	Steroid Saponin	NCGC00385692-01_C44H68O14_3-Hydroxyspirosta-5,25(27)-dien-1-yl 2-O-(6-deoxy-alpha-L-mannopyranosyl)-4-O-(2-hydroxy-3-methylpentanoyl)-alpha-L-arabinopyranoside	635448	614488	647186	1161.88	399.388	767.574	1842.83	1017.78	1203.88	3462.34	1791.72	3118.18	5442.46	5797.7	5313.03
NEG_t55	Terpenoids	Iridoid	Jatamanvaltrate B	0.00507073	7.88378	7.72118	241.694	200.491	915.693	0.00507073	0.00507073	0.00507073	207.198	618.624	306.408	43277.8	28164.3	30283.6
NEG_t57	Terpenoids	Triterpenoids	Licoricesaponin H2	1894.1	1224.33	1482.65	0.00507073	75.8167	186.307	0.00507073	0.00507073	0.00507073	446.298	183.268	151.374	490.37	467.089	482.22
NEG_t59	Amino acids	Peptide	Rakicidin A	0.00507073	4.10393	0.00507073	0.00507073	0.00507073	0.00507073	0.00507073	0.00507073	0.00507073	19.4974	131.97	44.2977	887.56	698.833	714.203
NEG_t6	Others	Other	2-Hydroxyparaconate	187.485	140.66	88.1729	266.848	344.41	313.133	157.489	21.6559	24.1794	1204.31	1054.88	1479.49	5715.84	4523.3	3239.64
NEG_t60	Steroids	Glycosides	Neritaloside	28.2197	59.3329	11.8213	961.467	868.263	476.524	0.00507073	0.00507073	0.00507073	60.3677	276.689	231.37	27397.2	18003.9	23662.6
NEG_t61	Others	Other	Avermectin A1b aglycone	129.693	236.067	492.222	0.00507073	11.8786	15.8348	478.744	272.283	289.318	0.00507073	2.71467	0.00507073	24.5317	38.1846	26.2286
NEG_t62	Others	Other	Oleanane -2H, +1O, 1COOH, O-HexA-HexA	53763.9	36295.2	51598.1	2005.08	2037.26	2012.5	24380.1	25934.8	32471.9	2315.42	3159.45	4024.28	16253.9	14649.8	12328.8
NEG_t63	Terpenoids	Terpene Glycoside	Soyasapogenol B base + O-DDMP, O-HexA-HexA	22253.8	21271.1	25578.5	6595.51	4339.65	3319.8	108972	68803.6	141580	3200.68	1285.19	3103.08	2653.18	2416.33	2747.46
NEG_t65	Terpenoids	Triterpenoids	Soyasaponin gamma-G	840575	742418	872275	8370.89	5835.9	7163.9	95229.2	62262.9	234757	5937.52	4252.51	6635.16	8623.75	8790.46	9073.33
NEG_t66	Steroids	Other	Otophylloside O	630.673	708.592	448.532	1042.56	1333.25	402.591	31075.4	26934.3	35873.5	788.314	633.493	913.328	6922.48	7379.56	7376.32
NEG_t67	Lipid	Steroid	NCGC00380204-01_C26H38O6_Androsta-11,15-diene-14-carboxylic acid, 3,15,19-trihydroxy-4,4,8,12,16-pentamethyl-17-oxo-, methyl ester	22.6632	135.875	297.574	978.691	1411.22	289.723	90.8887	440.305	611.079	232.896	878.512	738.879	8404.1	7203.78	8638.42
NEG_t68	Steroids	Glycosides	Ikshusterol 3-O-glucoside	3668.48	4898.17	5504.87	2496.04	5293.27	1553.79	12.7198	41.4272	36.8184	1170.31	1311.74	1019.89	7251.83	7103.84	6528.26
NEG_t69	Amino acids	Other	Capryloylglycine	1389.89	794.821	1057.39	2569.62	2652.18	2705.58	6798.36	6280.79	6727.87	3804.13	2904.58	2491.26	1890.91	1260.77	1503.97
NEG_t7	Terpenoids	Triterpenoids	3-O-Acetyl-16 alpha-hydroxytrametenolic acid	671.087	1127.79	843.252	541.383	258.049	102.935	27.0807	122.173	178.735	914.328	359.553	1533.16	7012.4	6786.81	5014.07
NEG_t70	Steroids	Other	beta-Anhydrouzarigenin	2813.31	776.045	597.473	208.258	3439.15	1474.88	1089.14	319.262	2635.85	1099.95	1329.47	1481.03	2381.43	245.971	1550.11
NEG_t71	Others	Other	Tetradecylsulfate	9033.87	12169	11006.1	8404	4063.24	4860.09	8428.88	13626.9	10161.3	7374.16	7945.98	5735.93	3612.05	1804.27	1934.85
NEG_t72	Terpenoids	Triterpenoids	Ethyl ganoderate J	69.7202	181.476	286.372	185.24	938.963	21.1765	118.101	0.00507073	0.00507073	0.00507073	0.00507073	0.00507073	0.00507073	2.15709	2.35762
NEG_t74	Others	Macrolides	Erythromycin D	4369.27	4312.4	4960.42	6008.67	6697.52	5051.87	9853.71	535.683	726.904	5919.63	4872.4	5770.37	28254.1	23682.5	24519.1
NEG_t75	Lipid	Fatty Acids	22-Oxodocosanoate	398.329	372.514	343.487	610.628	1047.36	521.364	12.4082	0.00507073	0.00507073	369.449	858.588	694.129	1540.46	288.527	390.827
NEG_t76	Terpenoids	Triterpenoids	15-Deoxoeucosterol	33284.7	40377.8	51001.1	79.7729	164.907	5.07638	0.00507073	0.00507073	196.294	1831.95	998.978	562.915	581.254	480.427	608.351
NEG_t77	Steroids	Other	Estriol 3,17-dihexanoate	1722.17	1979.54	3190.93	53.8834	48.5913	36.4654	229.976	155.206	99.6599	34.6034	31.9423	11.9275	91.6657	94.985	135.628
NEG_t78	Lipid	Glycerophospholipids	PG(18:3(9Z,12Z,15Z)/20:3(8Z,11Z,14Z))	8.53584	22.0747	11.969	7.77978	47.9977	37.5138	10.6134	4.09193	1.89	2.93667	20.1745	20.6824	1128.82	1064.5	1530.82
NEG_t79	Lipid	Fatty Acids	Docosanedioate	11895.9	8887.28	16038.9	10912.9	4616.94	6560.6	924.551	115.376	70.6739	3490.64	3632.1	5166.46	825.723	803.094	809.449
NEG_t8	Terpenoids	Triterpenoids	Mesendanin K	2992.2	4375.35	3350.6	572.295	196.982	155.537	159.238	451.689	380.233	918.006	902.859	1860.34	3534.6	4342.72	2953.94
NEG_t80	Others	Lactone	Arenicolide A	4544.09	3737	3976.79	12198.9	12390	10122	2404.42	3144.95	4806.78	24522.1	23579.1	30191.1	58231.7	46862.4	54292.3
NEG_t82	Amino acids	Oligopeptides	microcolin C (desacetylmicrocolin B)	54102.7	26764	21393.7	24087.2	117781	200030	222168	18388.8	23322	25843.7	38399.7	59447.3	26011.3	20248.6	19150
NEG_t83	Vitamins	Other	Ergocalciferol	1311.05	3205.26	7108.52	4673.24	27.8829	62.8637	13.5739	0.00507073	0.00507073	21.3722	1385.91	222.072	182.958	188.865	895.851
NEG_t84	Terpenoids	Terpene Glycoside	Soyasapogenol E base + O-Hex-HexA	20306.7	18974.3	18977.3	82051.7	68659.3	65797.8	24191.1	18782.6	15272.4	14051.2	29085.7	25455	224086	200300	210097
NEG_t85	Terpenoids	Triterpenoids	Methyl gypsogenin 3-O-beta-D-glucuronopyranoside	17367.5	11492.1	15757.8	49.3443	33.0827	26.7267	45.77	22.6637	16.7275	23.6239	44.9592	39.0606	878.508	686.991	698.448
NEG_t86	Terpenoids	Triterpenoids	Pedunsaponin C	48.8864	186.177	224.844	0.00507073	0.00507073	0.00507073	0.00507073	0.00507073	0.00507073	0.00507073	0.00507073	0.374759	1081.08	958.019	948.082
NEG_t87	Steroids	Other	Dregeoside A11	832.304	1142.48	977.281	1351.4	994.261	1582.39	836.179	479.204	85.7852	6229.18	14673.9	12623.6	9069.03	5284.88	6217.56
NEG_t88	Terpenoids	Carotenoid	Echinenon	6003.78	16857.9	9099.19	134.154	0.00507073	0.00507073	590.164	230.917	356.891	258.339	97.2497	7.81182	223.894	236.88	226.173
NEG_t89	Lipid	Glycerophospholipids	PE(16:0e/12-HETE)	420746	435815	410581	353824	53435.9	53588.4	169670	2.36736e+06	2.08682e+06	908278	276506	54931.2	32486.1	24042.1	23839.5
NEG_t9	Sugars And Alcohols	Glycosides	Xanthorhamnin	987.123	1751.93	1440.24	2290.51	2517.82	3526.97	0.00507073	22.686	0.00507073	826.319	1473.75	1005.22	2903.03	3260.18	2564.52
NEG_t90	Amino acids	Peptide	Rakicidin B	414.144	790.83	750.28	2112.91	494.911	1125.46	12.2959	0.00507073	0.00507073	2493.25	1311.2	1534.37	10965.1	9004.93	9888.87
NEG_t91	Lipid	Free Fatty Acids	Methyl linoleate	2.98866	12.4706	6.69766	1147.64	1023.03	1178.5	3.08351	1.28303	9.73232	7.7599	4.30174	4.03573	90.9206	8.92261	8.96767
NEG_t92	Lipid	Fatty Acids	8-[(1R,2R)-3-Oxo-2-{(Z)-pent-2-enyl}cyclopentyl]octanoate	8043.23	10844.2	8887.55	10386.4	9306.92	7986.9	2671.2	2768.6	6724.54	8235.03	8873.64	9623.95	5737.39	9549.25	9607.39
NEG_t93	Amino acids	Peptide	Apratoxin F	610.948	433.015	545.638	72.7546	65.7978	9.4372	0.00507073	0.00507073	0.00507073	2400.08	2101.79	7948.88	9917.94	6215.4	6678.39
NEG_t94	Terpenoids	Triterpenoids	Isoginsenoside Rh3	336.891	746.971	626.862	1520.2	1319.12	1385.44	17.3984	0.00507073	0.00507073	311.406	872.674	816.291	4380.49	4682.85	5147.71
NEG_t95	Others	Other	Melophlin P	0.00507073	0.00507073	0.00507073	3.08135	4.06652	8.7509	1863.13	252.038	127.188	5.1952	22.8207	0.00507073	15.2152	27.0474	23.4943
NEG_t96	Lipid	Fatty Acids	Chaulmoogric Acid	2077.83	1160.93	1307.46	1276.76	1322.25	1102.43	3497.55	13215	21230.3	9966.35	3826.3	2018.45	713.674	536.194	436.772
NEG_t97	Terpenoids	Diterpene	4-[3-methyl-5-(5,6,7-trihydroxy-1,2,4a,5-tetramethyl-3,4,6,7,8,8a-hexahydro-2H-naphthalen-1-yl)pentoxy]-4-oxobutanoic acid	8.04805	131.68	52.2581	1411.96	759.882	607.894	99.814	0.00507073	0.00507073	0.00507073	3.52635	0.00507073	12.6839	9.656	12.6842
NEG_t98	Terpenoids	Triterpenoids	Zamanic acid	16594.9	26904.5	12975.2	523.851	285.923	289.295	0.00507073	0.00507073	103.373	885.613	476.859	440.714	1111.51	905.898	907.274
NEG_t99	Amino acids	Peptide	gramicidin S	589.184	1253.72	800.016	20.1732	0.00507073	0.00507073	210.356	101.544	102.765	0.183518	66.6775	4.05833	71.0814	7.50449	27.0044
POS_t1	Polyphenols	Phenols	Adhyperfirin	4734.89	6318.86	6655.05	189.679	214.941	113.798	87888.4	72693.2	89533.5	214.088	194.559	418.717	8330.82	11541.6	9942.32
POS_t10	Lipid	Steroid	Tetrahydrodeoxycorticosterone	1696.43	2211.38	1381.72	50881.5	128960	16251.4	1246.91	545.18	429.412	11456.4	4401.27	7378.78	606.69	1865.24	1295.77
POS_t100	Ketones, Aldehydes, Acids	Other	Pyrenophorol	137.1	177.23	119.991	506.275	240.674	436.838	0.00507073	0.00507073	0.00507073	2216.97	2432.64	3023.79	21.21	73.0341	21.6671
POS_t101	Terpenoids	Diterpene	Scytophycin B	53168.7	98471	87040.8	270.183	271.053	223.983	524.113	592.3	562.634	110.422	165.935	193.564	814.864	940.115	932.791
POS_t102	Steroids	Other	6-O-Methylcerevisterol	1119.55	1744.39	1631.99	221.664	396.988	248.267	5462.57	9082.71	9192.06	142.719	137.419	252.118	2465.53	3580.97	3038.78
POS_t104	Terpenoids	Triterpenoids	Cimiaceroside A	6890.9	7202.02	7299.13	1819.41	1646.49	1435.9	16186.4	16491.9	12488.8	2065.31	1642.31	2384.24	5064.5	6593.54	5692.46
POS_t105	Terpenoids	Triterpenoids	Methyl ganoderate C6	47.644	250.714	20.942	365.026	660.796	378.879	30.503	124.096	210.798	176.233	231.792	567.203	7102.74	9389.12	7852.62
POS_t106	Lipid	Steroid	beta-Acetyldigoxin	20704.9	32219.2	31014	149.839	185.333	155.072	109.622	110.53	147.778	119.232	174.125	124.753	633.277	798.204	647.078
POS_t107	Lipid	Steroid	Ergosterol	51813.5	47974.9	51109.1	12984.7	11062.3	9580.75	12140.5	12543.3	11333.1	10105.1	7781.71	10777.2	1125.24	1202.97	1845.29
POS_t108	Terpenoids	Triterpenoids	Chrysantellin A	72211.8	94897.8	96481.1	59637.9	59488.5	75026.8	219749	272499	248127	12732.1	3097.88	2593.37	304.807	568.399	263.148
POS_t109	Terpenoids	Sesquiterpenoid	NCGC00385647-01_C15H24O4_2-[(4aS,7R,8R)-7,8-Dihydroxy-4a,8-dimethyldecahydro-2-naphthalenyl]acrylic acid	758.372	752.535	777.985	468.365	336.231	502.723	100.616	87.0034	61.2069	233.844	289.227	410.591	2990.61	3888.06	3703.39
POS_t11	Terpenoids	Triterpenoids	16-Hydroxylanosta-7,24-dien-3-one (Kulinone)	12649.2	17380.7	16581.7	3245.09	1972.3	2077.3	110.031	239.293	393.996	2338.71	2485.64	5078.12	2737.18	5379.32	4975.95
POS_t110	Organic Acid	Carboxylic Acids	Deoxypyridinoline	35.8821	42.4704	47.3704	0.00507073	5.89033	5.10886	14.9247	0.056342	13.2047	291.986	395.943	404.114	1003.9	932.901	1119.36
POS_t111	Nucleosides	Glycosides	Blasticidin S	921.444	1956.27	966.659	100865	70954.5	76338.5	174077	145724	153930	3144.12	4278.96	5471.91	2438.02	3121.94	3247.89
POS_t112	Terpenoids	Sesquiterpenoid	Eupalinolide K	290.525	311.318	188.337	91.0595	26.7534	94.4549	0.00507073	17.6687	0.00507073	1861.25	7282.02	2376.74	2367.88	7882.84	4312.05
POS_t113	Others	Other	Z-6-Hydroxy-7-methoxydihydroligustilide	71.452	75.1533	31.0749	5.03926	0.00507073	4.61265	10.6733	12.5971	0.00507073	270.189	1091.4	277.103	396.019	1246.31	709.364
POS_t114	Terpenoids	Triterpenoids	Notoginsenoside T5	346.537	542.019	362.168	61.7537	110.635	30.1454	115.134	263.432	323.794	287.822	258.398	408.019	299.204	554.812	347.097
POS_t115	Others	Other	4-(2-methyl-6-oxopyran-3-yl)butanoic acid	534.497	725.69	604.89	1167.77	693.371	959.476	0.00507073	0.00507073	0.00507073	2514.32	2509.15	3176.9	573.384	1207.64	809.717
POS_t116	Others	Other	Proline-betaxanthin	432.122	485.569	467.824	321.904	634.384	367.374	0.00507073	0.00507073	0.00507073	572.314	541.202	745.373	142.396	335.313	191.936
POS_t117	Terpenoids	Triterpenoids	Azukisaponin VI	2290.84	2192.81	2664.94	284.492	255.992	95.4674	112568	98428	136510	4125.87	4342.96	4130.41	6474.66	8329.46	7629.17
POS_t118	Ketones, Aldehydes, Acids	Other	methyl 3,4,5-trihydroxycyclohexene-1-carboxylate	5.23843	6.38351	7.6204	1663.06	1165.78	1197.97	4781.94	5049.98	3811.73	10.0918	41.5157	56.6414	114.87	84.7972	98.558
POS_t119	Terpenoids	Diterpene	Capsianoside I	1917.57	2405.67	2495.16	3746.85	1906.88	2878.67	1727.04	1847.85	1596.22	979.941	1449.38	2048.26	16601.1	22456.9	18851
POS_t12	Coumarins	Benzopyrans	Demethoxyencecalinol	22.757	23.4256	14.2931	3051.55	2829.28	2967.5	0.00507073	0.392554	0.0941653	563.674	902.189	515.396	89.4068	157.989	82.0179
POS_t120	Lipid	Steroid	Estrone glucuronide	289.212	489.57	615.194	12796.4	6714.48	10360.9	1183.34	1606.27	887.028	38265.3	71642.5	42344.9	3092.78	4506.97	4200.07
POS_t121	Terpenoids	Triterpenoids	11-Oxomogroside IV	8346.59	5149.87	6358.68	1136.23	1147.52	781.956	142990	166229	96073.7	1029.61	776.468	1650.04	25224.7	22945.2	16203.2
POS_t122	Others	Other	Scytophycin C	28169.9	10035.8	32433	28048.3	9651.36	29668.4	49590.1	47562.3	12709	9646.3	7498.01	6435.15	12311.9	5554.87	9949.73
POS_t13	Organic Acid	Carboxylic Acids	cis-1,2-Dihydroxy-4-methylcyclohexa-3,5-diene-1-carboxylate	422.652	461.999	454.186	5866.85	4403.5	4724.77	11194.1	9475.84	9963.73	688.295	789.441	916.678	64.8134	195.567	106.372
POS_t14	Terpenoids	Triterpenoids	Meliasenin E	21277.8	24680.6	24866.6	1282.51	1250.34	629.451	16153.4	14737	16143	2217.52	1700.87	2421.24	3565.61	4916.25	4289.89
POS_t15	Terpenoids	Triterpenoids	17,29-Didehydroiridal	29938.2	38159.1	37514.5	2917.32	2873.54	2154.3	9286.01	9876.63	7379.57	15325.1	10815.6	15331.9	16366.5	23982.4	20391.3
POS_t16	Others	Other	5-[(E)-3-hydroxy-3-methylbut-1-enyl]-2-methylcyclohex-5-ene-1,2,4-triol	458.74	450.186	447.741	57.9032	37.5725	8.53717	51.6256	73.8484	66.2274	54.5485	64.5666	104.273	1286.14	1744.97	1488.84
POS_t17	Amino acids	Other	L-Pyrrolysine	10.5831	21.9002	22.1105	50.8515	80.6771	47.7684	0.101561	0.417397	0.300319	4.00236	25.7306	57.3643	1662.99	2196.75	1907.36
POS_t18	Lipid	Free Fatty Acids	4-Oxo-9Z,11Z,13E,15E-Octadecatetraenoic Acid	228.672	357.592	275.654	407.38	565.455	364.137	193.355	132.82	331.063	378.835	424.236	603.433	541.042	1127.02	739.957
POS_t19	Terpenoids	Carotenoid	beta-Citraurin	14541	12965.3	14725.4	593.133	570.081	507.059	3368.95	2805.81	3271.1	64.4225	125.107	155.263	1701.99	2570.36	2189.37
POS_t2	Amino acids	Alpha Amino Acids	L-Dihydroanticapsin	237.613	134.973	120.27	256.148	273.467	198.213	88.798	146.251	144.782	67.5745	62.4899	162.778	55.3794	117.786	68.8909
POS_t20	Terpenoids	Sesquiterpenoid	NCGC00384973-01_C13H22O4_(3E)-4-(1,2,4-Trihydroxy-2,6,6-trimethylcyclohexyl)-3-buten-2-one	2562	2881.98	2303.94	54.335	78.5355	51.2241	420.119	169.151	187.066	9307.37	6419.07	8585.43	307.019	500.138	426.099
POS_t21	Others	Lactone	Dihydro-4,4-dimethyl-2,3-furandione	186.892	216.259	174.142	57.769	69.7515	36.8794	90.5461	144.015	113.756	213.721	296.976	320.848	122.263	152.922	167.303
POS_t22	Amino acids	Other	Cycloserine	46.0825	3.86859	0.00507073	2749.35	5020.76	5290.58	26827.5	35032.4	7770.59	2.68521	29.9406	22.251	114.024	111.541	63.5878
POS_t23	Others	Other	Pyrenocine B putative	1.6126	0.564118	0.00507073	0.00507073	0.00507073	0.00507073	0.00507073	0.00507073	0.00507073	23.1414	48.6768	45.2407	540.097	972.061	562.596
POS_t24	Lipid	Free Fatty Acids	Ricinoleic acid methyl ester	50346.1	26748.2	26304.2	26765.1	39115	38710.3	58760.9	30359.1	22687.2	14984.3	35848.4	42064.5	30134.8	75644.1	54723.7
POS_t25	Alkaloids	Indole Alkaloids	3-Indoleacrylic acid	5855.21	3705.76	4413.15	7062.1	8010.12	12321.2	41700.9	31249.5	13232.8	1918.13	7785.62	5849.01	3471.97	4181.95	2494.08
POS_t26	Others	Other	Eucommiol	52.9394	184.792	101.726	28.7647	72.5324	42.2946	28.3979	29.8063	1.90761	519.746	627.075	543.586	1074.03	1463.64	1303.79
POS_t28	Terpenoids	Triterpenoids	Tsugaric acid A	26344.3	42954.3	34333.7	1083.95	1494.49	1063.73	615.849	3260.59	4166.63	3735	1478.02	997.535	1528.32	2293.1	1963.77
POS_t29	Others	Other	Docosahexaenoyl Ethanolamide	2989.98	3448.33	3990.02	136.761	69.8766	180.539	330.21	245.781	240.416	106.656	196.968	106.726	31.6891	23.2865	32.3814
POS_t3	Terpenoids	Sesquiterpenoid	Carabrolactone A	0.00507073	0.00507073	0.00507073	1484.14	1411.92	1774.07	934.888	1672.41	717.547	8.01253	19.3246	35.4642	391.605	607.98	520.843
POS_t30	Others	Other	dihydroalbocycline	218.688	519.111	453.679	153.807	111.343	61.4402	0.00507073	0.00507073	0.00507073	102.085	317.496	378.869	151.302	411.307	327.473
POS_t31	Terpenoids	Diterpene	NCGC00380160-01_C24H40O5_4-{[5-(7-Hydroxy-5,5,8a-trimethyl-2-methylenedecahydro-1-naphthalenyl)-3-methylpentyl]oxy}-4-oxobutanoic acid	198.254	287.033	305.563	84.0231	195.39	63.1265	0.00507073	0.00507073	0.00507073	20.7454	87.4084	93.7563	344.3	208.591	249.499
POS_t32	Others	Macrolides	Narbomycin	310.027	906.219	651.952	2799.44	2480.42	3705.16	14.9364	55.7479	359.221	1316.86	1804.95	2224.22	6625.46	9015.52	7972.17
POS_t33	Others	Macrolides	Erythromycin E	1325.63	1805.45	1269.48	2053.17	3270.13	2127.92	2343.59	3038.71	3845.28	3144.96	3290.18	3150.26	61343.9	80840.9	68709
POS_t34	Amino acids	Other	Putative (3-hydroxyheptadecanoyl)lysine	1295.28	3654.72	5473.24	8269.08	23.5316	17.9545	78.9536	10.2217	64.7284	26.2636	1076.76	302.332	97.4943	199.888	338.511
POS_t35	Lipid	Steroid	Lysine conjugated cholic acid	196577	219251	217760	9643.62	9957.27	6677.41	4476.45	2854.39	7565.09	12618.3	12017.3	16145.6	7997.34	11961.5	10135.4
POS_t36	Others	Choline	Choline	156.831	117.974	122.959	361.857	605.831	270.362	987.489	848.315	714.308	128.923	209.893	209.998	23.6065	51.3335	36.7558
POS_t37	Terpenoids	Carotenoid	Amarouciaxanthin A	3294.34	3832.86	4081.48	1310.59	1591.1	1342.27	2186.75	2040.78	1802.15	967.848	1035.78	1014.54	1084.24	1327.96	1192.37
POS_t38	Sugars And Alcohols	Other	2-Amino-1,3-eicosanediol	25631.3	14879.6	10528.1	3978.45	24987.1	13974.2	6681.66	2960.01	13822.1	6364.36	13360.9	10638.5	9863.74	3594.7	10175.7
POS_t39	Others	Macrolides	Tylosin	120290	112682	123728	1388.37	1430.48	914.795	16781.7	9275.42	10814.8	2206.3	1952.46	2293.42	1196.62	1753.38	1439.28
POS_t4	Terpenoids	Triterpenoids	Ganoderal A	42855.4	43014.6	51561.1	3660.37	3527.19	2489.47	8518.81	7963.87	7849.24	3197.47	3017.47	4652.66	1669.49	1821.87	2116.2
POS_t40	Lipid	Glycerol Ester	1-α-Linolenoyl-glycerol	391.475	387.026	354.825	11026.2	17725.2	4833.18	279.07	102.291	121.049	2372.2	1734.07	2192.9	246.69	519.8	376.475
POS_t41	Steroids	Other	3,5-Cycloergosta-6,8(14),22-triene	6344.93	6408.81	6548.15	463.292	378.936	408.638	404.878	246.44	267.601	181.764	223.515	298.527	5.24997	2.8125	26.5921
POS_t43	Steroids	Other	Anemarrhenasaponin III	395.783	914.207	396.828	6127.13	6897.34	5913.77	1904.03	2331.78	6324.63	6892.62	8714.48	9297.47	63524.2	103138	81153.2
POS_t44	Others	Other	Dereplicator Identification - E'Surugamide_D'	19283.2	21098.2	12732.1	3689.18	1730.39	2452.36	1247.71	890.922	1288.65	55817.3	43952.1	32682.8	7134.27	8154.57	9717.92
POS_t45	Lipid	Steroid	4Alpha-hydroxymethyl-5alpha-cholesta-8-en-3beta-ol	890.172	9.10803	0.00507073	0.00507073	4332.48	2371.5	5820.48	0.00507073	0.00507073	0.00507073	1766.69	2668.72	750.21	108.173	108.113
POS_t46	Others	Other	Dehydrophytosphingosine (not validated) - 2H	270.917	425.193	323.791	320.59	449.045	451.834	484.48	369.3	231.259	401.417	481	547.076	52.1668	70.7088	148.186
POS_t47	Others	Other	albocycline	173.92	307.301	165.483	406.418	269.374	210.079	13.955	4.8771	297.157	377.028	679.568	903.915	634.09	1751.31	1225.24
POS_t48	Lipid	Sphingolipid	N-(1.3-dihydroxyoctadeca-4.14-dien-2-yl)palmitamide	2492.16	549.852	797.743	795.046	7971.67	8751.8	13286.1	4393.95	1779.75	1066.24	2601.76	1739.67	279.721	536.805	318.83
POS_t49	Terpenoids	Triterpenoids	Beta-Hederin	15148.7	47646.5	17217.1	20994.1	86243	17135.9	20443.6	19848.4	83705	96401.7	65974.1	89856.8	13786.4	35886.5	30588.7
POS_t5	Coumarins	Other	Triumbelletin	0.00507073	0.00507073	0.00507073	342.428	547.81	1522.12	0.00507073	0.00507073	0.00507073	5.7362	549.217	581.678	3229.98	4851.13	4374.23
POS_t50	Terpenoids	Triterpenoids	Methyl lycernuate A	37462	40569.4	41806.9	62.6625	9.53872	0.00507073	0.00507073	0.00507073	19.1571	55.8024	8.97688	113.014	69.221	34.9027	119.897
POS_t51	Vitamins	Other	25-Hydroxyvitamin D2	780.556	2198.66	1931.69	37.5326	85.0721	0.00507073	9.34235	0.00507073	72.3153	22.11	23.1004	32.2964	110.481	147.663	199.444
POS_t52	Amino acids	Peptide	Adouetine X	8324.13	33107.8	10569	10050.2	38662.5	9855.35	11847.7	12152.1	44424.1	37371.6	37261.8	31533.9	16657.2	21307.8	18321.4
POS_t53	Lipid	Sphingolipid	Trihexosylceramide (d18:1/24:0)	261456	173766	326696	306276	153680	272188	311817	291983	159626	119193	128324	100655	114284	77774.2	104967
POS_t54	Sugars and alcohols	Secondary Alcohol	26-Hydroxycastasterone	96.8515	1283.26	601.009	120.372	706.441	124.967	40.6998	37.4093	933.26	593.081	617.579	519.039	604.208	819.257	664.922
POS_t55	Polyphenols	Phenols	3-O-Sulfogalactosylceramide (d18:1/24:0)	50641.9	86373.2	81056.4	54022.4	164453	75002.1	95264.8	47371.1	119639	98577.2	112164	55505.4	47391.4	53874.1	48632.8
POS_t56	Terpenoids	Triterpenoids	20(S),24(R)-Ocotillol	224.55	518.176	292.959	76.8005	97.6501	75.9371	0.00507073	0.00507073	67.8522	61.8264	79.2071	109.281	875.167	814.162	1002.65
POS_t57	Organic Acid	Carboxylic Acids	MEGxm0_000328	0.00507073	0.00507073	0.00507073	0.00507073	0.00507073	0.00507073	0.00507073	0.00507073	0.00507073	0.00507073	0.00507073	0.00507073	14980.1	15103.7	14040.3
POS_t58	Others	Other	Carylophyllene Oxide	2048.41	5460.93	6212.06	2992.11	0.00507073	0.00507073	0.00507073	0.00507073	0.00507073	0.00507073	398.725	0.00507073	33.0123	62.706	60.8825
POS_t59	Lipid	Glycerophospholipids	PE(18:2e/7-HDoHE)	39682.2	78644	29662.1	25551.5	133905	68944.8	87667.1	29441.3	102652	77813.9	129128	110021	43973.6	110830	132541
POS_t6	Others	Other	Orotidine	11071.9	12007.6	9682.32	3788.26	2229.83	5226.9	3993.88	5393.24	2615.09	9121.22	12975	12855.9	2419.3	6854.41	3198.79
POS_t60	Others	Other	NCGC00381032-01_C21H32O3_(3R,4R,5R)-3-[(11E)-11,15-Hexadecadien-9-yn-1-yl]-4-hydroxy-5-methyldihydro-2(3H)-furanone	0.00507073	0.00507073	9.74252	135.55	56.5887	10.9325	0.00507073	0.00507073	0.00507073	45.0249	95.902	106.765	1064.87	1343.26	1183.81
POS_t61	Terpenoids	Triterpenoids	16-hydroxy-4,4,8,10,14-pentamethyl-17-(4,5,6-trihydroxy-6-methylheptan-2-yl)-1,2,5,6,7,9,11,12,15,16-decahydrocyclopenta[a]phenanthren-3-one	375.941	1462.66	6745.65	0.00507073	0.00507073	0.00507073	0.00507073	0.00507073	0.00507073	8.27244	14.1704	32.7379	211.909	178.918	242.221
POS_t62	Lipid	Fatty Alcohol	2,4-dihydroxyheptadecyl acetate	111.731	300.995	142.66	288.888	345.264	101.108	0.00507073	0.00507073	0.00507073	198.932	127.62	157.108	0.00507073	18.1917	0.00507073
POS_t63	Terpenoids	Triterpenoids	NCGC00380960-01_C30H50O6_13,17,24,25-Tetrahydroxy-16,23-epoxydammaran-3-one	460.884	702.707	567.424	721.869	573.286	860.644	0.00507073	0.00507073	0.00507073	1337.9	1408.32	1912.37	3613.06	3413.4	3532.96
POS_t64	Others	Other	iridal	4412.14	17698	24549.9	2258.15	45.6378	52.0698	0.00507073	0.00507073	0.00507073	0.00507073	119.161	0.00507073	69.9958	146.36	90.788
POS_t65	Terpenoids	Triterpenoids	Phytolaccagenic acid	15779.2	15844.7	15051.1	7.74088	31.4324	0.00507073	7663.62	6511.14	7412.75	93.225	110.446	199.488	640.547	1055.47	828.934
POS_t66	Sugars And Alcohols	Glycosides	Erythromycin A enol ether	138567	24239.4	129295	116848	19608.1	122455	199444	193573	22337.7	21756.6	24300	20683.7	45879.8	31463.5	42080.8
POS_t67	Steroids	Other	Makisterone A 20,22-monoacetonide	68.7021	4519.15	500.905	31.2023	5187.38	21.8862	0.00507073	0.00507073	4952.18	4590.11	4658.37	4348.62	1732.83	2711.93	2103.22
POS_t68	Terpenoids	Terpene Glycoside	NCGC00347389-02_C42H72O14_beta-D-Glucopyranoside, (3beta,6alpha,9xi,12beta)-3,12,20-trihydroxydammar-24-en-6-yl 2-O-beta-D-glucopyranosyl-	27549.9	81109.2	31539.6	36582.5	151607	30591	32224.1	33634.2	143773	173431	109592	156763	24115.8	69791	56907.5
POS_t69	Terpenoids	Triterpenoids	Lucidumol A	12305.3	44603	33285.4	13.5139	0.00507073	0.00507073	0.00507073	0.00507073	0.00507073	0.00507073	0.00507073	25.0116	135.614	443.986	398.473
POS_t7	Ketones, Aldehydes, Acids	Chromones	(2R)-8-ethyl-7-hydroxy-5-methoxy-2-methyl-2,3-dihydrochromen-4-one	5499.39	6979.27	6223.82	1174.57	802.779	2469.66	167.337	103.357	78.84	7253.94	3544.71	5633.45	7729.5	10599.6	9491.57
POS_t70	Terpenoids	Iridoid	Buergerinin B	2283.57	3822.51	3898.13	0.00507073	4.19873	0.00507073	4.70284	0.00507073	19.2287	9116.5	6174.53	6635.92	1128.62	1541.07	1264.89
POS_t71	Ketones, Aldehydes, Acids	Cyclohexanones	NCGC00380626-01_C12H18O4_2-Cyclohexen-1-one, 4,6-dihydroxy-3-[(1E)-3-hydroxy-3-methyl-1-buten-1-yl]-6-methyl-, (4R,6S)-	681.695	619.67	395.377	10766	14639.3	9466.39	14085.2	14006.7	10189.5	1364.87	1897.48	3021.98	2553.63	4169.55	1951.86
POS_t72	Others	Other	NCGC00380928-01_C11H14O6_3,4,7-Trihydroxy-7-methyl-2-[(1E)-1-propen-1-yl]-2,3,4,7-tetrahydro-5H-furo[3,4-b]pyran-5-one	0.00507073	8.57675	3.99203	0.0507073	1.76062	1.51401	0.00507073	0.00507073	1.67742	67.5363	76.9333	95.4021	468.008	526.233	395.892
POS_t73	Others	Other	NCGC00347808-02_C18H22O6_(5E,11E)-7,8,14,16-Tetrahydroxy-3-methyl-3,4,7,8,9,10-hexahydro-1H-2-benzoxacyclotetradecin-1-one	226.942	193.934	154.969	116.524	222.731	88.3954	5.44893	8.15473	15.7065	133.612	107.181	244.352	2057.34	2246.45	2772.72
POS_t74	Others	Other	1,6-Dihydroxy-5-methylcyclohexa-2,4-dienecarboxylate	61.6987	98.1661	22.464	0.940537	8.51156	24.0682	0.106	0.00507073	0.00507073	399.431	258.669	313.8	1901.99	2961.08	1918.78
POS_t75	Terpenoids	Sesquiterpenoid	8beta-(2-Hydroxy-2-methyl-3-oxobutyryloxy)glucozaluzanin C	1174.14	1214.07	1493.36	136.031	146.54	143.477	4.69804	0.00507073	52.8303	1235.99	1135.95	1502.57	1198.28	1346.26	1238.03
POS_t76	Flavonoids	Glycosides	Agrimonolide 6-O-glucoside	632.157	1549.58	1225.58	11385.2	4500.73	7144.37	2845.06	3164.83	3726.43	19497.3	48862.8	20569	4388.32	4607.82	4826.71
POS_t77	Organic Acid	Carboxylic Acids	Loganate	4.53793	30.1572	19.4579	20.0927	14.7152	26.4551	0.00507073	7.84363	9.15576	239.051	219.942	345.669	1984.19	1940.13	2118.18
POS_t78	Terpenoids	Monoterpenoid	7-Z-Trifostigmanoside I	0.00507073	1.17464	19.642	100.243	173.928	121.325	0.00507073	0.00507073	0.00507073	144.953	223.426	314.87	6238.9	13183.1	9302.47
POS_t79	Polyphenols	Glycosides	Aloenin	21.4076	12.4432	57.9378	331.799	319.735	219.36	677.865	3128.57	1522.45	277.281	317.916	859.546	10504.6	17088.8	11917.9
POS_t8	Flavonoids	Isoflavonoids	Ambocin	7302.8	3091.64	13656.9	136.784	204.376	11.5749	1642.19	2846.59	1511.57	945.479	3650.33	355.602	18056.9	21711.1	24672.1
POS_t80	Alkaloids	Other	Merenskine N-oxide	80.8671	168.878	71.8387	593.045	1233.96	498.641	126.291	142.118	92.4285	1154.12	922.141	1684.33	1796.66	2460.48	1928.24
POS_t81	Flavonoids	Glycosides	Korepimedoside A	27.2154	28.7446	85.8843	28345.7	23692.9	26133.9	5362.17	5163.16	4662.59	84.022	93.6994	173.926	167.729	272.278	220.296
POS_t82	Polyphenols	Other	p-Vinylphenyl O-[beta-D-apiofuranosyl-(1-6)]-beta-D-glucopyranoside	905.496	1040.55	936.768	34.6997	0.00507073	76.3831	0.00507073	0.00507073	0.00507073	734.148	774.719	774.277	353.045	695.571	465.969
POS_t83	Sugars and alcohols	Secondary Alcohol	Hawkinsin	3768.15	3339.08	3368.4	2133.75	2788.6	2349.57	25627.8	16542.6	21483	3018.95	4257.58	4997.21	7865.49	12679.3	9872.52
POS_t84	Terpenoids	Sesquiterpenoid	Cnicin	3.48802	58.421	49.6162	0.00507073	0.00507073	0.00507073	0.00507073	0.0516856	51.0501	418.258	376.607	397.136	2283.32	2249.32	2020.05
POS_t85	Terpenoids	Monoterpenes	Dehydrovomifoliol	14.9251	19.195	19.4288	147.389	292.267	139.42	2058.36	2747.5	1268.55	136.086	70.5765	40.2565	81.6361	153.82	86.5508
POS_t86	Vitamins	Vitamin B Complex	Niflumic acid	0.00507073	0.00507073	0.00507073	594.053	548.421	475.372	0.00507073	0.00507073	0.00507073	0.00507073	0.00507073	196.603	1222.06	1606.45	1453.37
POS_t87	Others	Other	2',2'-Difluoro-2'-deoxyuridine	0.00507073	0.00507073	0.00507073	686.817	750.527	1124.13	0.00507073	0.00507073	0.00507073	0.00507073	145.549	245.138	1275.04	1816.91	1658.5
POS_t88	Polyphenols	Phenolic Acids	Digallic acid	0.00507073	0.00507073	0.00507073	0.00507073	0.00507073	0.00507073	0.00507073	0.00507073	0.00507073	0.00507073	0.00507073	7.15277	785.698	1186.85	1043.68
POS_t89	Sugars And Alcohols	Glycosides	M1dG	5.11643	18.9599	16.1757	2432.57	5077.93	2788.54	0.00507073	0.00507073	0.00507073	0.00507073	3.23313	0.00507073	186.581	173.655	279.511
POS_t9	Terpenoids	Sesquiterpenoid	Narchinol B	3.37974	19.554	5.04297	1313.5	1267.67	1179.3	1929.09	1400.28	745.47	78.7062	225.995	152.189	265.473	310.215	250.744
POS_t90	Others	Other	Acetoacetyl-CoANa3	0.00507073	0.00507073	0.00507073	90.4602	137.542	441.399	0.00507073	0.00507073	0.00507073	0.00507073	87.5306	180.13	1511.73	1781.94	1626.48
POS_t91	Terpenoids	Sesquiterpenoid	Glaucolide A	0.00507073	0.00507073	0.00507073	0.00507073	0.00507073	0.00507073	1109.82	914.803	661.4	0.00507073	0.00507073	0.00507073	0.00507073	0.00507073	0.00507073
POS_t92	Coumarins	Other	Prionanthoside	16.1979	52.4588	30.532	4.08629	2.78931	9.65291	43.1843	38.9374	36.4374	830.761	680.021	460.54	113.023	212.996	192.784
POS_t93	Polyphenols	Tannin	Sanguiin H11	151.267	39.2045	8.42564	2924.87	4308.63	12960.4	0.00507073	0.00507073	0.00507073	2326.64	6968.42	17677.8	32468.9	49267.5	50665
POS_t94	Polyphenols	Other	2,7-Dimethyl-1,4-dihydroxynaphthalene 1-O-glucoside	430.222	678.022	634.695	0.00507073	8.45158	0.00507073	16.5349	0.00507073	8.03413	166.102	198.076	235.407	502.401	709.394	662.971
POS_t96	Amino acids	Other	Aspartylglycosamine	184.142	156.498	129.721	1573.71	1548.12	1279.75	10346	10297.6	7828.59	378.102	418.294	627.99	876.708	1203.43	950.374
POS_t97	Ketones, Aldehydes, Acids	Other	NCGC00380966-01_C12H16O4_6H-2-Benzopyran-6-one, 1,7,8,8a-tetrahydro-7,8-dihydroxy-3,5,7-trimethyl-, (7S,8S,8aS)-	55.801	48.9551	33.1238	138.241	111.604	105.144	5.472	5.57594	0.00507073	281.915	375.452	548.959	1794.59	2340.72	2126.96
POS_t98	Terpenoids	Sesquiterpenoid	T-2 Toxin tetraol	5.41087	0.00507073	0.00507073	21.1206	22.7835	11.0528	0.00507073	0.00507073	0.00507073	170.209	185.102	297.278	690.894	797.226	820.354
POS_t99	Steroids	Other	Parispseudoside C	0.00507073	28.1326	0.00507073	1583.75	1369.32	1370.53	244.717	221.096	886.295	217.909	279.313	309.513	38.9654	133.16	100.382

## Sheet: Alkaloids
#ID	Class I	Class II	name	A1	A2	A3	B1	B2	B3	C1	C2	C3	D1	D2	D3	E1	E2	E3
NEG_q79	Alkaloids	Other	Calystegine N1	0.00507073	8131.96	6491	189436	168716	219101	0.00507073	20450.2	138855	47704.1	49688.5	48707	5397.52	3698.97	5585.45
NEG_q232	Alkaloids	Ornithine Alkaloids	N-Acetylnorloline	205551	0.00507073	9610.43	109906	280277	224282	122300	93969.1	0.00507073	326322	309198	320646	0.00507073	255854	185258
NEG_q252	Alkaloids	Isoquinoline Alkaloids	Oxohydrastinine	67614.3	48159.2	58199.3	26598.3	21733.4	39325.3	631506	412605	220509	28652.6	95780.2	53224.6	15619.6	15956.8	7757.66
NEG_q321	Alkaloids	Other	Uridine 5′-Diphosphoglucose (Disodium Salt)	777135	669282	553619	741226	740005	673695	5486.35	76351.8	54977.6	1.2795e+06	940991	694829	260027	228502	232223
NEG_q334	Alkaloids	Other	Zarzissine	305205	218347	283205	1.02807e+06	940649	542362	1.38522e+06	655514	768865	299111	283121	252929	17022.9	15247.5	19745.5
POS_q22	Alkaloids	Other	3-Hydroxy-2-Phenyl-Propanamide	670703	502722	396777	4.90003e+06	6.22994e+06	6.13413e+06	2.12816e+07	2.71367e+07	1.02835e+07	422092	472965	349971	887297	674739	721867
POS_q26	Alkaloids	Other	5-Methylcytosine	0.00507073	3544.3	0.00507073	0.00507073	3461.39	5687.07	2011	8044.01	0.00507073	0.00507073	2011	1005.52	6033.88	3727.23	19384.2
POS_q33	Alkaloids	Other	Acetylcholine (Chloride)	19620.1	30065.1	34233.8	0.00507073	2160.73	3169.78	0.00507073	16163.7	2075.28	18244.7	7187.96	5950.32	0.00507073	3240.67	4611.58
POS_q34	Alkaloids	Other	Acetyl-L-Carnitine (Hydrochloride)	43899.8	71911.1	66689	48151.9	50134.1	29751.4	0.00507073	0.00507073	1008.26	108741	150294	67680.9	102998	136565	115123
POS_q46	Alkaloids	Quinoline Alkaloids	Benzoyleneurea	9160.48	16887.5	4118.54	94193.6	46278.7	98218.4	20626.6	22159.9	1945.08	12739.8	5924.82	9425.81	19996.1	8749.54	7936.04
POS_q47	Alkaloids	Isoquinoline Alkaloids	Berbamine	0.00507073	0.00507073	0.00507073	0.00507073	0.00507073	0.00507073	0.00507073	0.00507073	0.00507073	7342.69	0.00507073	14695.8	5249.46	0.00507073	6324.25
POS_q49	Alkaloids	Other	Betaine Hydrochloride	337313	0.00507073	199923	54056.9	57212.1	18851.3	74961.3	48029.2	97842	254507	271313	193978	217441	208807	154975
POS_q78	Alkaloids	Isoquinoline Alkaloids	Fangchinoline	0.00507073	0.00507073	0.00507073	0.00507073	4193.73	0.00507073	0.00507073	0.00507073	0.00507073	60773.3	43789.3	93739.1	26464.4	66553.2	42211.4
POS_q96	Alkaloids	Tropane Alkaloids	Knightinol	4876.52	7298.68	9427.76	34678.2	22542.6	18795.4	2547.23	4888.96	8720.68	2255.48	22708.4	18471.6	24918.1	20305.7	34187.2
POS_q136	Alkaloids	Other	N-Feruloyloctopamine	9278.9	7890.4	15271.9	9191.79	1255.95	11691.3	530.676	1245.7	5538.79	10620.4	17924	10804.6	2888.93	7880.11	6715.34
POS_q141	Alkaloids	Other	O-Acetylethanolamine	120003	40267.7	41895	50257.8	96733.7	76875.8	256019	130269	106031	110517	56961.3	39024.4	14392.1	6367.76	9172.2
POS_q146	Alkaloids	Ornithine Alkaloids	Phyllalbine	490600	532766	362624	53246.2	15643.9	29198.5	0.00507073	852.277	1759.4	280282	245048	159118	12499	20948.3	20331.2
POS_q149	Alkaloids	Pyridine Alkaloids	Piperlongumine	69496.1	65692.9	52314.9	122278	106362	121986	34686.9	28448.3	42443	117343	129474	57549.3	84353.6	29558.9	46937.7
POS_q150	Alkaloids	Pyridine Alkaloids	Pipermethystine	696.443	0.00507073	3144.98	6750.68	22452.8	19894.3	0.00507073	0.00507073	0.00507073	3498.14	12557.9	6622.47	20939.2	27043.8	40161.9
POS_q151	Alkaloids	Ornithine Alkaloids	Pterolactam	453145	183412	187654	1.37825e+06	2.11764e+06	1.73942e+06	508432	340931	317224	269876	280536	173743	51075	62464.7	55046.7
POS_q152	Alkaloids	Pyridine Alkaloids	Pyridoxine (Hydrochloride)	1.0055e+06	527863	663481	470203	777127	530286	96180	87137.3	159572	61891.1	72628.9	52143.3	62331.2	108573	81863.7
POS_q165	Alkaloids	Pyrrole Alkaloids	Senecionine	0.00507073	0.00507073	0.00507073	0.00507073	0.00507073	0.00507073	0.00507073	0.00507073	0.00507073	0.00507073	2070.53	0.00507073	6091.38	7254.42	8724.81
POS_q169	Alkaloids	Pyrrole Alkaloids	Stachydrine	78243.4	59456.8	23051.6	0.00507073	0.00507073	0.00507073	0.00507073	0.00507073	0.00507073	159377	41494.5	120015	24595	5139.81	20609.7
POS_q170	Alkaloids	Pyrrole Alkaloids	Stachydrine Hydrochloride	14130	15577.6	44508.1	17128	29402.4	0.00507073	1549.14	9113.03	0.00507073	48120.8	60939.1	30851.2	62454.1	5925.18	28481.2
POS_q175	Alkaloids	Tyrosine Alkaloids	(+)-Thalrugosine	0.00507073	0.00507073	0.00507073	1073.1	8331.44	0.00507073	0.00507073	0.00507073	0.00507073	109690	47433.8	131260	62518.6	95045.5	170123
POS_q178	Alkaloids	Tryptophan Alkaloids	Tombozine	11938.3	10173.8	5119.45	15797	5890.95	4149.35	0.00507073	1698.25	0.00507073	0.00507073	10233.3	14825	18325	11883.9	22980.7
POS_q180	Alkaloids	Other	Trimethyl[3-(Methylthio)Propyl]Ammonium(1+)	88154.9	139623	75724.4	64543.3	34727.1	44358.5	16017.6	29098.2	21266.3	25047.9	35043.1	25785.2	26355.9	0.00507073	6959.14
POS_q181	Alkaloids	Other	Trimethylvinylammonium(1+)	44707.9	45282.6	70068.7	128818	174157	107972	59694	43503	55641	83051.8	93509.5	75153.7	44359.6	19983.1	31049.9
POS_q182	Alkaloids	Ornithine Alkaloids	Tropine Acetate-1	54419.8	31094.1	30872.1	70585.5	40129.3	47434	47460.7	38056.6	36249.9	21986.4	56355.5	48788	32164.1	22349	37861.8
POS_q183	Alkaloids	Other	Vasicine	22839.8	48762.1	0.00507073	0.00507073	0.00507073	69256.8	115209	77155.5	26757.5	7431.72	65671.5	0.00507073	8279.19	0.00507073	0.00507073
POS_q184	Alkaloids	Other	(±)-Vasicine	0.00507073	12610.9	0.00507073	6776.14	0.00507073	27520.7	58122.3	31311	19407.4	4517.43	0.00507073	0.00507073	9385.44	0.00507073	0.00507073
POS_q185	Alkaloids	Other	Vasicinol	443078	417311	472446	417030	543979	733120	1.98394e+06	1.46477e+06	784002	98609.5	401528	189180	272506	267398	162912
NEG_t106	Alkaloids	Betalain	Phyllocactin	184.521	201.736	205.953	778.457	560.544	532.183	0.00507073	0.00507073	0.00507073	132.85	187.011	455.203	2047.38	3716.73	2088.34
NEG_t131	Alkaloids	Other	Sarmentosin	1.09515	1.45838	0.72828	18.2491	0.00507073	11.7625	0.00507073	0.00507073	0.00507073	2.09041	401.797	215.375	278.711	1008.48	798.543
NEG_t137	Alkaloids	Other	Goniodiol	200703	131422	149293	445.043	87.0489	208.527	0.00507073	0.00507073	0.00507073	3061.86	3143.67	2726.49	1638.09	1140.82	2023.51
NEG_t172	Alkaloids	Indole Alkaloids	9-Hydroxycanthin-6-one	158.336	75.2908	111.149	20402.4	18258.6	22649.5	615.501	1290.17	676.049	1300.6	1614.45	1467.84	3728.04	4303.8	3724.49
NEG_t40	Alkaloids	Other	Aburatubolactam A	34.0633	79.6929	35.9206	55.9037	187.414	9.78084	0.00507073	0.00507073	0.00507073	248.901	335.623	359.127	1548.6	1862.99	1795.87
POS_t25	Alkaloids	Indole Alkaloids	3-Indoleacrylic acid	5855.21	3705.76	4413.15	7062.1	8010.12	12321.2	41700.9	31249.5	13232.8	1918.13	7785.62	5849.01	3471.97	4181.95	2494.08
POS_t80	Alkaloids	Other	Merenskine N-oxide	80.8671	168.878	71.8387	593.045	1233.96	498.641	126.291	142.118	92.4285	1154.12	922.141	1684.33	1796.66	2460.48	1928.24

## Sheet: Amino acids
#ID	Class I	Class II	name	A1	A2	A3	B1	B2	B3	C1	C2	C3	D1	D2	D3	E1	E2	E3
NEG_q34	Amino acids	Alpha Amino Acids	3-(Carboxymethylamino)Propanoic Acid	1.65192e+07	8.62995e+06	8.70342e+06	1.18308e+07	1.28373e+07	1.22021e+07	3.67097e+06	6.75243e+06	5.591e+06	1.99486e+07	1.28059e+07	1.24915e+07	4.47316e+06	5.42786e+06	4.51133e+06
NEG_q45	Amino acids	Other	4-Hydroxyisoleucine	1.14179e+07	6.45145e+06	6.96653e+06	9.76304e+06	1.01251e+07	8.94738e+06	2.06245e+06	4.7029e+06	3.38818e+06	1.20856e+07	9.10556e+06	7.92687e+06	2.34471e+06	2.67404e+06	2.0957e+06
NEG_q73	Amino acids	Other	(-)-Aspartic Acid	4.29817e+06	2.09808e+06	1.87062e+06	1.85995e+06	1.72333e+06	2.30124e+06	1.09198e+06	1.00067e+06	1.58982e+06	2.48694e+06	2.58669e+06	1.78846e+06	745659	935353	756367
NEG_q86	Amino acids	Other	Cinnamoylglycine	0.00507073	2313.55	1192.94	0.00507073	6963.96	0.00507073	756.923	0.00507073	0.00507073	0.00507073	0.00507073	0.00507073	0.00507073	0.00507073	7900.57
NEG_q93	Amino acids	Dipeptide	Cyclo(L-Leu-Trans-4-Hydroxy-L-Pro)	1.02078e+06	647132	802392	201999	372950	491451	84504.2	40682.6	21466.9	872626	935313	3.70914e+06	242013	90044.1	80094.7
NEG_q114	Amino acids	Other	Dl-Arginine	6.62925e+07	2.85443e+07	2.4957e+07	833135	1.5007e+06	268083	6.02071e+07	4.05242e+07	2.88147e+07	2.10369e+07	3.86231e+07	1.28091e+07	135204	488548	286599
NEG_q115	Amino acids	Other	Dl-Asparagine	750299	608685	421806	7.21304e+06	4.21123e+06	3.00503e+06	1.55782e+06	1.6474e+06	2.2782e+06	231308	570628	412562	70192.8	82947.6	48308.6
NEG_q159	Amino acids	Peptides	Glycylglycine	108825	362576	318197	2.21308e+06	1.88991e+06	2.36756e+06	275339	244865	806863	906763	1.4576e+06	1.05289e+06	3.26839e+06	3.37634e+06	3.51229e+06
NEG_q188	Amino acids	Other	L-Allothreonine	718350	554829	586050	2.12038e+06	1.86353e+06	2.53869e+06	1.63687e+06	2.20707e+06	1.87916e+06	576071	1.91329e+06	848214	251048	255455	232802
NEG_q193	Amino acids	Other	L-Aspartic Acid	5.6754e+06	2.97356e+06	2.83394e+06	2.68957e+06	2.42131e+06	3.39097e+06	1.60558e+06	1.49459e+06	2.12128e+06	3.25704e+06	3.57239e+06	2.5131e+06	1.08785e+06	1.33848e+06	992682
NEG_q195	Amino acids	Other	L-Glutamic Acid	1.40832e+07	7.80042e+06	8.49254e+06	1.18216e+07	1.29031e+07	1.18928e+07	2.87086e+06	6.03723e+06	4.89006e+06	1.69166e+07	1.21661e+07	1.09962e+07	4.24129e+06	4.70182e+06	4.27393e+06
NEG_q196	Amino acids	Other	L-Glutamic Acid (Monosodium Salt)	1.10885e+07	5.96029e+06	5.82863e+06	1.00122e+07	1.04658e+07	9.6567e+06	1.82389e+06	4.56727e+06	3.41369e+06	1.31167e+07	9.29636e+06	8.4497e+06	3.27298e+06	3.83806e+06	3.50206e+06
NEG_q198	Amino acids	Other	L-Methionine Sulfoxide	71472.8	46388.2	44595.5	151645	169428	109378	57958.7	105164	8252.07	80219.7	134680	68392.5	6356.63	5210.74	6947.28
NEG_q199	Amino acids	Other	L-Ornithine (Hydrochloride)	5.49367e+07	1.96221e+07	1.99156e+07	1.1607e+07	6.68943e+06	5.70074e+06	4.52242e+07	2.94792e+07	2.0751e+07	1.65837e+07	2.83284e+07	9.40704e+06	2.50207e+06	2.98944e+06	2.53341e+06
NEG_q201	Amino acids	Other	L-Serine	432204	215424	259819	2.16302e+06	2.15061e+06	1.79222e+06	574543	397655	506870	299280	386649	268711	54753.3	84881.1	61202.9
NEG_q203	Amino acids	Other	L-Threonine	735055	518426	687068	2.00774e+06	1.94154e+06	2.65672e+06	1.48934e+06	2.32173e+06	1.59594e+06	610935	1.86428e+06	899300	234287	255271	231782
NEG_q204	Amino acids	Other	L-Tyrosine	82846.3	57184.3	36880.6	119281	114148	98325.9	473115	506444	253467	118112	323999	141618	38236.1	74088.4	40057.8
NEG_q230	Amino acids	Other	N-Acetyl-L-Glutamic Acid	0.00507073	0.00507073	0.00507073	28092.3	42621.8	28588.6	540317	377013	194735	8664.29	5896.75	11406.9	3201.42	3143.97	0.00507073
NEG_q231	Amino acids	Other	N-Acetyl-L-Tryptophan	0.00507073	0.00507073	0.00507073	0.00507073	36979.9	15839.2	241976	273235	133502	0.00507073	0.00507073	97268.3	0.00507073	0.00507073	0.00507073
NEG_q239	Amino acids	Dipeptide	N-((-)-Jasmonoyl)-S-Isoleucine	2236.77	745.59	742.417	3642.52	7306.29	11706.3	0.00507073	0.00507073	0.00507073	37901.5	11696.5	14091.3	18983.3	10157.7	25552.8
NEG_q240	Amino acids	Other	Nmda	0.00507073	0.00507073	0.00507073	2137.41	2482.06	1067.21	0.00507073	1333.41	0.00507073	0.00507073	0.00507073	0.00507073	0.00507073	5653.74	3333.39
NEG_q242	Amino acids	Other	O-Acetylserine	32951.4	38719.1	17809.5	18647.8	26208.2	9461.14	14453.5	42822.9	17122.4	6103.42	16052	7443.34	3471.96	15420.8	2434.61
NEG_q277	Amino acids	Alpha Amino Acids	Quisqualic Acid	2161.44	0.00507073	0.00507073	3509.04	1462.83	0.00507073	1219.02	0.00507073	0.00507073	1681.68	0.00507073	1964.25	1647.38	2181.64	0.00507073
NEG_q285	Amino acids	Other	(S)-2-Acetamido-4-Amino-4-Oxobutanoic Acid	0.00507073	0.00507073	0.00507073	2.82246e+07	2.1027e+07	3.27532e+07	0.00507073	0.00507073	362223	1.19314e+06	5.65234e+06	2.29328e+06	0.00507073	0.00507073	377385
NEG_q338	Amino acids	Other	Β-Cyano-L-Alanine	5937.63	3193.51	2018.88	51653.2	26783.4	26582.9	23984.5	10478.1	13366.9	3743.07	4343.43	5661.2	801.871	0.00507073	0.00507073
NEG_q340	Amino acids	Peptides	Γ-L-Glutamyl-L-Alanine	49990.2	41718.5	78190.2	83575.2	135780	59388.8	47934.1	41999.9	29852.5	32067.3	105007	17605.1	8049.81	8365.61	2069.04
POS_q2	Amino acids	Other	1-Aminocyclopropane-1-Carboxylic Acid	24722	7691.43	10741.3	9850.24	9588.4	15816.8	2635.03	3547.91	3615.33	7441.88	7314.9	9176.19	4479.71	0.00507073	2889.36
POS_q6	Amino acids	Other	1-Methyl-L-Histidine	97178.5	90432.7	53976.6	84505.6	83925.6	100197	83239.4	77062.6	51119.3	62932.2	78425.7	83022.5	38948.6	16380	52068.7
POS_q9	Amino acids	Other	2-Amino-5-Ureidopentanoic Acid	77955	6874.26	34076.5	0.00507073	4610.25	626.274	49299.6	24572.7	0.00507073	5858.7	26626.2	12558	0.00507073	4514.49	10703.1
POS_q23	Amino acids	Other	4-Hydroxyphenylacetylglutamic Acid	7681.25	8159.59	9704.48	6841.35	4696	4520.58	7360.37	8766.62	2335.96	13224.3	11063.9	10447.3	3188.94	4511.86	6591.61
POS_q57	Amino acids	Other	D(-)-2-Aminobutyric Acid	14361.6	29761.8	26743.9	32230.6	38961.7	53066	46237.6	13263.1	42435.2	13732.5	42774.2	38417.1	19557	15713.1	35563.8
POS_q58	Amino acids	Other	D-Alanine	8048.67	4476.75	3591.96	20760.2	16161.2	19698.7	3620.84	3719.68	3606.12	2672.63	7250.87	1780.53	0.00507073	890.803	890.877
POS_q65	Amino acids	Peptides	Dl-3-Phenylalanine	669692	493611	475951	4.80852e+06	6.87258e+06	6.16367e+06	2.00126e+07	2.69934e+07	1.02694e+07	408509	557883	433333	867953	691495	718181
POS_q66	Amino acids	Other	Dl-Alanine	23245	9942.89	7144.08	38079.6	19476.1	18999.9	3276.9	8045.71	15320.5	6402.44	7135.92	11107.8	1808.67	2735.61	1784.64
POS_q68	Amino acids	Other	Dl-Threonine	205818	150423	148663	1.62708e+06	2.19412e+06	2.15406e+06	0.00507073	1.00777e+07	3.4391e+06	160391	143823	116147	0.00507073	236101	234574
POS_q71	Amino acids	Other	D-Phenylalanine	159819	115838	99265.6	1.10786e+06	1.39548e+06	0.00507073	0.00507073	6.22176e+06	2.36388e+06	116375	111470	78534.1	0.00507073	136654	164583
POS_q72	Amino acids	Alpha Amino Acids	D-Proline	282211	89334	123661	1.05602e+06	1.84663e+06	1.26416e+06	286341	111311	187552	180345	189219	109862	28614.6	35050	61294.2
POS_q73	Amino acids	Other	D-Serine	593.259	1765.64	1096.68	15400.2	7580.4	12709.2	5616.78	8398.59	0.00507073	2840.07	3353.43	3720.96	0.00507073	893.676	1383.14
POS_q89	Amino acids	Other	H-Abu-Oh	53529.3	77496.8	57211.8	93225.5	92274.8	70341	80613.1	112686	86308.9	49272	57584.3	71611.2	23928.1	34348.2	38749.7
POS_q90	Amino acids	Other	H-N-Me-Ala-Oh	110726	101265	99244.7	153371	170907	130538	146248	176560	153259	127214	130254	101092	73377	44675	77364.9
POS_q100	Amino acids	Other	L-Alanine	14224.4	5269.25	4511.26	40434.1	18051.7	16550.6	3640.63	6239.45	1781.78	5394.11	6130.7	8055.37	5425.21	905.019	2724.37
POS_q101	Amino acids	Peptides	L-Alanyl-L-Leucine	0.00507073	2679.55	4591.19	0.00507073	1803.17	1422.87	3631.19	3733.34	1046.85	0.00507073	0.00507073	0.00507073	0.00507073	0.00507073	0.00507073
POS_q102	Amino acids	Other	L-Alloisoleucine	19148	9538.14	9978.77	22701.1	29451.1	18682.5	45250.5	0.00507073	32790.8	10584.7	0.00507073	0.00507073	6789.57	7877.32	6039.92
POS_q103	Amino acids	Other	L-Arginine	4.89737e+06	1.27868e+06	1.60923e+06	27464.1	0.00507073	0.00507073	3.02333e+06	2.32534e+06	1.2876e+06	1.57759e+06	2.50038e+06	824406	19392.3	0.00507073	37016
POS_q104	Amino acids	Other	L-Arginine (Hydrochloride)	4.61027e+06	1.21175e+06	1.57971e+06	12370.4	0.00507073	0.00507073	3.10605e+06	2.52263e+06	653264	1.87224e+06	1.79518e+06	1.02688e+06	0.00507073	64469.1	30022.1
POS_q105	Amino acids	Other	L-Asparagine	1879.74	0.00507073	2804.91	30020.1	14874.8	13572.1	5504.15	5838.19	14500.2	0.00507073	638.624	2704.14	0.00507073	0.00507073	0.00507073
POS_q108	Amino acids	Other	L-Citrulline	61805	26759.4	37551.1	0.00507073	3382.63	1083.14	32744.6	27617.6	8818.77	27313.1	21016.1	27124.4	0.00507073	890.803	0.00507073
POS_q110	Amino acids	Other	L-Glutamine	593140	332985	385718	825770	725030	583300	72451.2	80372.9	60900.5	278776	296805	301483	19772.9	36929.5	26897.6
POS_q111	Amino acids	Other	L-Histidine	233341	43375.5	146200	181852	277697	218140	702927	564949	266318	96802.2	141020	101014	72448.7	83632.8	91145.8
POS_q112	Amino acids	Other	L-Homocitrulline	3075.83	890.744	9636.32	1773.66	0.00507073	2715.24	890.831	1777.49	3654.96	1777.52	0.00507073	0.00507073	0.00507073	0.00507073	0.00507073
POS_q113	Amino acids	Alpha Amino Acids	L-Homoserine-1	5494.92	2672.23	3623.1	8046.29	4589.31	7328.38	9246.12	9869.86	6415.15	1361.39	9846.64	5675.53	4455.43	5749.32	1413.11
POS_q114	Amino acids	Other	L-Hypoglycin A	20136.1	40768	53652.9	0.00507073	44760.2	0.00507073	0.00507073	0.00507073	0.00507073	52735.1	5965.09	10999.9	1295.45	0.00507073	0.00507073
POS_q117	Amino acids	Dipeptide	Lisinopril	7765.4	18633.2	26096	2259.7	0.00507073	0.00507073	729.355	2326.09	960.479	9645.34	5209.33	5159.91	0.00507073	0.00507073	0.00507073
POS_q118	Amino acids	Other	L-Leucine	13635	9861.74	9118.35	13689.8	22598.7	17328.9	178908	208117	103389	18175	22276.5	22609.4	9996.78	13406.4	10371
POS_q119	Amino acids	Other	L-Lysine	1.59866e+06	1.11644e+06	1.14887e+06	1.36084e+06	1.03602e+06	999090	168643	255770	135908	667398	628419	564639	40946.6	52932.3	82029.9
POS_q120	Amino acids	Other	L-Lysine Hydrochloride	1.68264e+06	1.14659e+06	1.19108e+06	0.00507073	0.00507073	0.00507073	200335	219890	150308	743161	608406	575066	65978.7	53752.1	0.00507073
POS_q121	Amino acids	Other	L-Nmma (Acetate)	91901.4	29176.8	131147	0.00507073	2159.53	0.00507073	10956.8	0.00507073	11718.9	18361.3	70016	7851.67	0.00507073	0.00507073	0.00507073
POS_q122	Amino acids	Other	L-Proline	249634	61035.7	141684	1.74184e+06	2.624e+06	2.12921e+06	347495	261603	305339	210378	222891	164537	61841.3	61857.8	68830.4
POS_q124	Amino acids	Other	L-Valine	65040.1	44142.7	41030.4	131466	75838.9	77189.8	235137	129895	135432	46548	73298.5	30782.4	0.00507073	30379.2	20520.6
POS_q138	Amino acids	Other	N-Methylsarcosine	231052	187651	208895	310186	352787	256714	327089	235691	285966	252160	289356	280100	150372	153072	158899
POS_q139	Amino acids	Other	Nsc 16590	93281.7	76055.9	67243.5	151281	116712	82274.2	92548.6	142046	134251	119064	126809	95863	47482.9	54269.3	59883.3
POS_q164	Amino acids	Other	(S)-B-Aminoisobutyric Acid	19986.2	939.785	1945.3	5362.41	6260.61	1816.59	10838.1	4560.65	2692.72	3572.16	0.00507073	905.151	939.886	939.785	0.00507073
POS_q166	Amino acids	Peptides	S-Methylglutathione	3503.45	3597.44	1232.77	9842.05	0.00507073	8790.88	685.127	0.00507073	1181.51	1167.83	730.007	613.35	0.00507073	0.00507073	0.00507073
POS_q192	Amino acids	Other	Γ-Glu-Phe	79022.4	18571.6	11637.5	55466	19401.9	15010.3	0.00507073	10467	1684.34	143070	103696	138267	0.00507073	0.00507073	0.00507073
NEG_t102	Amino acids	Other	Valine-betaxanthin	6.36559	19.0065	14.9067	859.496	957.763	1553.71	4983.81	1832.46	2297.81	306.345	257.166	681.306	257.324	338.958	369.833
NEG_t118	Amino acids	Other	L-Arogenate	1980.7	1810.06	2466.95	2003.7	1854.88	3275.22	1266.57	1355.53	1223.14	3469.26	2205.12	2073.88	227.8	219.242	189.972
NEG_t125	Amino acids	Alpha Amino Acids	N-Fructosyl alliin - H2O	0.00507073	10.8412	0.00507073	0.00507073	0.00507073	0.00507073	347.053	314.795	355.07	15.9372	25.0538	28.5146	491.812	505.386	565.606
NEG_t127	Amino acids	Peptide	2-Amino-3-phosphonopropanoate	0.00507073	0.00507073	0.00507073	813.248	570.693	1239.23	0.00507073	0.00507073	0.00507073	0.00507073	0.00507073	4.28447	0.00507073	0.00507073	0.00507073
NEG_t132	Amino acids	Other	RA-V	135.947	114.107	112.451	77.2817	21.593	90.6502	0.00507073	0.00507073	0.00507073	1346.91	1386.07	1195.97	122.315	174.564	102.14
NEG_t142	Amino acids	Other	N-Ribosylhistidine	33.1761	48.2044	45.6633	734.276	313.69	550.042	0.00507073	0.00507073	0.00507073	773.605	829.53	1001.28	14.1669	0.00507073	6.5427
NEG_t151	Amino acids	Peptide	[D-Asp3,E-Dhb7]-Microcystin-RR	4010.91	2887.43	3764.5	2151.33	1352.73	1814.18	51624.3	46047.8	46847.4	2513.63	1441.55	1731.48	1134.06	1164.4	1107.75
NEG_t154	Amino acids	Other	S-(5'-Adenosy)-L-homocysteine	1432.93	984.419	833.799	437.646	354.121	594.899	510.907	586.982	3902.95	17831.6	13276.6	10539.1	410.262	241.878	339.279
NEG_t158	Amino acids	Other	L-Tyrosine methyl ester	0.00507073	0.00507073	0.00507073	301.415	56.8274	184.944	0.00507073	0.00507073	0.00507073	353.785	338.414	823.387	5.1489	0.00507073	0.00507073
NEG_t59	Amino acids	Peptide	Rakicidin A	0.00507073	4.10393	0.00507073	0.00507073	0.00507073	0.00507073	0.00507073	0.00507073	0.00507073	19.4974	131.97	44.2977	887.56	698.833	714.203
NEG_t69	Amino acids	Other	Capryloylglycine	1389.89	794.821	1057.39	2569.62	2652.18	2705.58	6798.36	6280.79	6727.87	3804.13	2904.58	2491.26	1890.91	1260.77	1503.97
NEG_t82	Amino acids	Oligopeptides	microcolin C (desacetylmicrocolin B)	54102.7	26764	21393.7	24087.2	117781	200030	222168	18388.8	23322	25843.7	38399.7	59447.3	26011.3	20248.6	19150
NEG_t90	Amino acids	Peptide	Rakicidin B	414.144	790.83	750.28	2112.91	494.911	1125.46	12.2959	0.00507073	0.00507073	2493.25	1311.2	1534.37	10965.1	9004.93	9888.87
NEG_t93	Amino acids	Peptide	Apratoxin F	610.948	433.015	545.638	72.7546	65.7978	9.4372	0.00507073	0.00507073	0.00507073	2400.08	2101.79	7948.88	9917.94	6215.4	6678.39
NEG_t99	Amino acids	Peptide	gramicidin S	589.184	1253.72	800.016	20.1732	0.00507073	0.00507073	210.356	101.544	102.765	0.183518	66.6775	4.05833	71.0814	7.50449	27.0044
POS_t17	Amino acids	Other	L-Pyrrolysine	10.5831	21.9002	22.1105	50.8515	80.6771	47.7684	0.101561	0.417397	0.300319	4.00236	25.7306	57.3643	1662.99	2196.75	1907.36
POS_t2	Amino acids	Alpha Amino Acids	L-Dihydroanticapsin	237.613	134.973	120.27	256.148	273.467	198.213	88.798	146.251	144.782	67.5745	62.4899	162.778	55.3794	117.786	68.8909
POS_t22	Amino acids	Other	Cycloserine	46.0825	3.86859	0.00507073	2749.35	5020.76	5290.58	26827.5	35032.4	7770.59	2.68521	29.9406	22.251	114.024	111.541	63.5878
POS_t34	Amino acids	Other	Putative (3-hydroxyheptadecanoyl)lysine	1295.28	3654.72	5473.24	8269.08	23.5316	17.9545	78.9536	10.2217	64.7284	26.2636	1076.76	302.332	97.4943	199.888	338.511
POS_t52	Amino acids	Peptide	Adouetine X	8324.13	33107.8	10569	10050.2	38662.5	9855.35	11847.7	12152.1	44424.1	37371.6	37261.8	31533.9	16657.2	21307.8	18321.4
POS_t96	Amino acids	Other	Aspartylglycosamine	184.142	156.498	129.721	1573.71	1548.12	1279.75	10346	10297.6	7828.59	378.102	418.294	627.99	876.708	1203.43	950.374

## Sheet: Coumarins
#ID	Class I	Class II	name	A1	A2	A3	B1	B2	B3	C1	C2	C3	D1	D2	D3	E1	E2	E3
NEG_q51	Coumarins	Hydroxycoumarins	5-Methoxy-7-Hydroxycoumarin	0.00507073	0.00507073	0.00507073	6892.57	9396.19	6523.72	1533.05	0.00507073	0.00507073	30771.9	34396.1	30134.2	130402	25948.8	34787.3
NEG_q53	Coumarins	Other	6-Hydroxymethylherniarin	442486	457153	355414	148825	68385.9	57606.5	59922.8	53260.9	58998.9	295608	212803	255200	110221	116055	120708
NEG_q85	Coumarins	Other	Cichoriin	22202.5	16898.7	0.00507073	228505	173498	389300	0.00507073	0.00507073	0.00507073	1.75394e+06	2.47941e+06	2.37138e+06	6.5733e+06	5.28686e+06	5.91892e+06
NEG_q143	Coumarins	Other	Esculin	0.00507073	15471.7	0.00507073	185881	122595	319986	0.00507073	0.00507073	0.00507073	1.42451e+06	1.84416e+06	1.82803e+06	5.06266e+06	4.20461e+06	5.04346e+06
NEG_q146	Coumarins	Other	Fraxin	0.00507073	0.00507073	0.00507073	0.00507073	0.00507073	0.00507073	7325.76	16602	0.00507073	76524	66176.5	0.00507073	1.14646e+06	468773	723533
POS_q24	Coumarins	Other	4-Methylherniarin	0.00507073	0.00507073	0.00507073	4841.45	0.00507073	0.00507073	5346.62	2264.25	1163.39	0.00507073	0.00507073	0.00507073	0.00507073	0.00507073	0.00507073
POS_q79	Coumarins	Coumaric Acids	Feruloylputrescine	770413	804773	614603	24833.1	0.00507073	4832.34	60506.4	20684.8	22074	3.93184e+06	1.99694e+06	2.31109e+06	0.00507073	15912.3	0.00507073
POS_t12	Coumarins	Benzopyrans	Demethoxyencecalinol	22.757	23.4256	14.2931	3051.55	2829.28	2967.5	0.00507073	0.392554	0.0941653	563.674	902.189	515.396	89.4068	157.989	82.0179
POS_t5	Coumarins	Other	Triumbelletin	0.00507073	0.00507073	0.00507073	342.428	547.81	1522.12	0.00507073	0.00507073	0.00507073	5.7362	549.217	581.678	3229.98	4851.13	4374.23
POS_t92	Coumarins	Other	Prionanthoside	16.1979	52.4588	30.532	4.08629	2.78931	9.65291	43.1843	38.9374	36.4374	830.761	680.021	460.54	113.023	212.996	192.784

## Sheet: Flavonoids
#ID	Class I	Class II	name	A1	A2	A3	B1	B2	B3	C1	C2	C3	D1	D2	D3	E1	E2	E3
NEG_q23	Flavonoids	Isoflavones	2'-Hydroxygenistein	0.00507073	0.00507073	0.00507073	1.32436e+06	934036	582757	0.00507073	0.00507073	0.00507073	0.00507073	0.00507073	0.00507073	0.00507073	0.00507073	0.00507073
NEG_q61	Flavonoids	Flavonoid Glycosides	Afzelin	85778.1	83243.5	53761.7	0.00507073	16773.1	12557.7	261910	457222	189489	10475.2	34179.7	0.00507073	0.00507073	0.00507073	0.00507073
NEG_q70	Flavonoids	Polyphenols	Apigenin	18000.7	6573.42	16272.9	42487.2	28264	22005.4	0.00507073	0.00507073	0.00507073	39642	189827	245952	214893	181706	104715
NEG_q82	Flavonoids	Flavanols	(-)-Catechin Gallate	0.00507073	0.00507073	29207	1.5497e+06	2.18999e+06	3.05239e+06	0.00507073	0.00507073	0.00507073	8.08998e+06	7.64242e+06	5.79923e+06	0.00507073	0.00507073	0.00507073
NEG_q90	Flavonoids	Flavonoid Glycosides	Coreopsin	0.00507073	0.00507073	0.00507073	96068.4	49913.7	256861	1.88946e+06	2.26284e+06	1.74799e+06	228575	239821	250166	169386	350642	107870
NEG_q109	Flavonoids	Other	Dihydrobaicalein	0.00507073	0.00507073	0.00507073	117588	54591.1	179187	333011	215742	173605	52634.6	81022	127496	6128.95	47955.7	3570.42
NEG_q110	Flavonoids	Polyphenols	Dihydrokaempferol	0.00507073	0.00507073	0.00507073	43417.1	30687.5	53249.7	63028.2	71448.3	43952.3	31965.3	21764	0.00507073	11372.5	0.00507073	7217.39
NEG_q113	Flavonoids	Other	Diosmetin	0.00507073	0.00507073	7854.72	47306.2	55521.6	30185.9	0.00507073	0.00507073	0.00507073	151853	216220	778568	85223.9	189970	98791.4
NEG_q138	Flavonoids	Flavonols	Engeletin	0.00507073	0.00507073	0.00507073	0.00507073	0.00507073	2236.1	3.08893e+06	5.77776e+06	1.50442e+06	0.00507073	0.00507073	0.00507073	41160.1	20219.6	32580.5
NEG_q139	Flavonoids	Polyphenols	(-)-Epicatechin	7.3195e+07	8.09965e+07	7.69043e+07	6.81615e+06	2.88958e+06	1.11303e+07	308675	279384	339982	8.86542e+07	7.54718e+07	5.71857e+07	1.29999e+07	2.28883e+07	1.33023e+07
NEG_q140	Flavonoids	Flavanols	(-)-Epicatechin Gallate	0.00507073	0.00507073	0.00507073	0.00507073	44429.9	0.00507073	640.168	0.00507073	0.00507073	89015.7	102466	0.00507073	0.00507073	0.00507073	5596.11
NEG_q141	Flavonoids	Polyphenols	Eriocitrin	33734.7	0.00507073	0.00507073	0.00507073	0.00507073	0.00507073	0.00507073	0.00507073	0.00507073	126473	307552	253371	174829	209607	187769
NEG_q142	Flavonoids	Flavonones	Eriodictyol	0.00507073	8827.26	4662.03	0.00507073	16804.6	47929.6	0.00507073	0.00507073	0.00507073	250490	182440	188999	0.00507073	48864.3	28811.7
NEG_q160	Flavonoids	Hydroxyflavone	Gossypin	0.00507073	0.00507073	0.00507073	1.18822e+06	1.09849e+06	1.84823e+06	0.00507073	0.00507073	0.00507073	0.00507073	0.00507073	0.00507073	0.00507073	0.00507073	0.00507073
NEG_q164	Flavonoids	Other	Hispidulin	0.00507073	0.00507073	2396.42	23409.2	16696.8	0.00507073	0.00507073	0.00507073	0.00507073	23598	38895.5	221506	39099.7	60428.6	31667.9
NEG_q168	Flavonoids	Polyphenols	Hyperoside	934651	230959	247825	6.63438e+07	5.62343e+07	6.26705e+07	0.00507073	0.00507073	0.00507073	5.10703e+06	6.00395e+06	0.00507073	2.13253e+07	2.45283e+07	2.4121e+07
NEG_q176	Flavonoids	Polyphenols	Isoliquiritigenin	7618.54	9226.16	9878.46	0.00507073	0.00507073	0.00507073	0.00507073	0.00507073	0.00507073	1501.36	0.00507073	0.00507073	0.00507073	763.166	0.00507073
NEG_q179	Flavonoids	Polyphenols	Isoorientin	0.00507073	0.00507073	0.00507073	0.00507073	0.00507073	0.00507073	0.00507073	0.00507073	0.00507073	83280.3	314285	188947	394618	616706	587714
NEG_q181	Flavonoids	Flavonols	Isoquercitrin	2.35826e+06	773329	634423	1.40786e+08	1.132e+08	1.32884e+08	0.00507073	0.00507073	0.00507073	1.03183e+07	1.43711e+07	9.7693e+06	4.60691e+07	6.25195e+07	4.52369e+07
NEG_q182	Flavonoids	Polyphenols	Isovitexin	160687	103709	310086	0.00507073	2533	4925.83	5517.17	521864	347724	237650	217971	613267	4.75637e+06	5.62216e+06	4.26574e+06
NEG_q184	Flavonoids	Polyphenols	Kaempferol	0.00507073	0.00507073	0.00507073	1.07437e+06	851099	478383	0.00507073	0.00507073	0.00507073	0.00507073	0.00507073	0.00507073	0.00507073	0.00507073	0.00507073
NEG_q185	Flavonoids	Other	Kaempferol 3-Glucorhamnoside	192003	112885	178830	1.57187e+07	1.51512e+07	9.19066e+06	1.38134e+07	3.58282e+07	1.59864e+07	542558	0.00507073	573283	0.00507073	0.00507073	1.61209e+06
NEG_q186	Flavonoids	Hydroxyflavone	Kaempferol-3-O-Galactoside	0.00507073	0.00507073	0.00507073	1.1552e+08	8.2202e+07	9.57378e+07	3.01368e+06	3.88899e+06	2.57503e+06	332319	0.00507073	0.00507073	384624	0.00507073	0.00507073
NEG_q205	Flavonoids	Other	Lucidone	57948.4	75389	103062	0.00507073	772.208	0.00507073	0.00507073	0.00507073	0.00507073	3030.66	2282.47	3633.1	539.748	6879.69	0.00507073
NEG_q206	Flavonoids	Glycosides	Luteolin 7-Rutinoside	501617	452822	409229	0.00507073	0.00507073	0.00507073	5.42046e+06	1.3306e+07	5.3703e+06	1.29614e+06	1.37593e+07	2.13719e+06	6.68265e+06	8.77458e+06	7.37577e+06
NEG_q233	Flavonoids	Flavonols	Narcissin	0.00507073	0.00507073	0.00507073	664840	607975	518772	0.00507073	9898.13	2341.01	239219	142937	209682	2.96242e+06	3.67024e+06	3.00691e+06
NEG_q234	Flavonoids	Flavonones	(±)-Naringenin	12652.9	2250.96	0.00507073	150600	97127.1	288588	514053	444223	294471	158779	127930	220387	32016.7	48458	25248.9
NEG_q235	Flavonoids	Chalcones	Naringenin Chalcone	2675.9	0.00507073	2598.54	126260	84166.4	235033	382663	247337	188802	115893	120863	123529	33643.7	31287.8	20983.4
NEG_q236	Flavonoids	Flavonones	Naringin	179796	103706	217677	0.00507073	0.00507073	0.00507073	0.00507073	0.00507073	5119.69	0.00507073	25328	8352.77	559625	533962	463863
NEG_q237	Flavonoids	Flavonones	Narirutin	224931	0.00507073	269260	0.00507073	0.00507073	0.00507073	10250.6	0.00507073	19907	0.00507073	46446.4	0.00507073	1.46741e+06	1.12567e+06	1.18761e+06
NEG_q238	Flavonoids	Glycosides	Neoastilbin	0.00507073	0.00507073	0.00507073	0.00507073	0.00507073	0.00507073	0.00507073	0.00507073	0.00507073	742628	417982	273346	152811	178836	176478
NEG_q266	Flavonoids	Glycosides	Plantagoside	0.00507073	0.00507073	0.00507073	2.09565e+06	1.75096e+06	2.26615e+06	0.00507073	0.00507073	0.00507073	444042	161746	138306	494552	622472	548963
NEG_q268	Flavonoids	Isoflavones	Pratensein	0.00507073	0.00507073	7986.53	70759.5	63867.6	42373.5	806.934	1572.05	0.00507073	199663	272747	1.08042e+06	161090	219197	143638
NEG_q270	Flavonoids	Other	Procyanidin B3	0.00507073	1.49474e+08	0.00507073	9.66834e+06	4.64334e+06	1.34375e+07	0.00507073	133171	0.00507073	1.39103e+08	1.35493e+08	1.02691e+08	1.2528e+07	2.65123e+07	1.52753e+07
NEG_q276	Flavonoids	Flavonols	Quercetin 3-O-(6''-Galloyl)-Β-D-Galactopyranoside	0.00507073	0.00507073	0.00507073	1.11552e+07	5.49929e+06	1.52673e+07	0.00507073	0.00507073	0.00507073	1.62699e+06	3.44206e+06	4.45345e+06	5.55528e+06	8.74202e+06	8.11987e+06
NEG_q283	Flavonoids	Flavonols	Rutin (Hydrate)	732934	391474	506754	7.02628e+07	6.37038e+07	4.75099e+07	108493	26437.7	15334	1.31666e+07	2.16804e+07	1.1889e+07	7.04952e+07	9.38407e+07	7.8982e+07
NEG_q284	Flavonoids	Other	Rutin (Trihydrate)	715404	349918	305850	5.91895e+07	5.33892e+07	4.30882e+07	29225.6	222980	32357.5	1.08155e+07	1.7062e+07	1.21717e+07	6.78487e+07	7.90086e+07	6.81321e+07
NEG_q286	Flavonoids	Flavonones	Sakuranetin	0.00507073	0.00507073	0.00507073	0.00507073	0.00507073	0.00507073	5168.98	45664.9	23044	0.00507073	0.00507073	0.00507073	1238.62	0.00507073	0.00507073
NEG_q289	Flavonoids	Other	Saponaretin	183437	90554	346485	4981.85	3171.82	0.00507073	7849.79	516115	269879	198596	209867	500018	4.64074e+06	4.58923e+06	4.26603e+06
NEG_q290	Flavonoids	Other	Schaftoside	1.74193e+06	719627	2.35726e+06	17048.3	25626	2955.3	109204	7138.85	19995.6	242531	584089	0.00507073	2.05365e+06	1.4795e+06	2.47888e+06
NEG_q305	Flavonoids	Polyphenols	Taxifolin	40189.3	48753.8	0.00507073	76326.1	83429.4	130979	0.00507073	0.00507073	0.00507073	103745	161405	128883	22190.1	59406.5	41794.7
NEG_q306	Flavonoids	Flavonols	(+)-Taxifolin	62117.7	65170.9	58924.1	69993.3	79852.9	143818	0.00507073	0.00507073	0.00507073	102244	131407	99986.4	0.00507073	22523.2	25639.9
NEG_q309	Flavonoids	Other	Thunberginol C	6577.92	9758.08	3243.13	177678	111468	318200	559429	411797	290171	155239	173990	212970	33066.3	67615.8	31320.2
NEG_q329	Flavonoids	Other	Vicenin 2	2.05689e+06	661165	3.52685e+06	9092.41	14250.3	0.00507073	244990	78420.1	59477.5	264585	920768	0.00507073	1.49021e+06	1.71053e+06	1.86251e+06
NEG_q330	Flavonoids	Polyphenols	Violanthin	0.00507073	0.00507073	328006	0.00507073	0.00507073	0.00507073	31576.2	0.00507073	3264.13	0.00507073	0.00507073	0.00507073	189419	177730	188355
POS_q12	Flavonoids	Flavonols	2"-O-Galloylhyperin	0.00507073	0.00507073	0.00507073	70486	111877	221601	0.00507073	0.00507073	0.00507073	14541	0.00507073	15742	11067.3	71128.3	43345.8
POS_q17	Flavonoids	Other	3,8'-Biapigenin	4864.58	5246	8661.2	84941.4	61713.2	80937	10847.2	13526.2	24284.7	20949.4	26502	37248.3	48939.4	36262.5	36018.5
POS_q25	Flavonoids	Isoflavones	5,7-Dihydroxyisoflavone	5961.72	10740	3089.47	5705.77	16911.7	8857.11	4470.97	2566.01	1308.49	4480.08	4150.67	5252.94	0.00507073	0.00507073	4895.61
POS_q28	Flavonoids	Monophenols	7-Hydroxy-4H-Chromen-4-One	9938.57	3965.22	8664.32	87226.8	123734	78453.3	15348.3	7350.21	20398.5	5233.74	14842.7	21770.4	18865.9	0.00507073	14193.9
POS_q29	Flavonoids	Isoflavones	7-Hydroxyisoflavone	3147.82	0.00507073	0.00507073	0.00507073	0.00507073	3748.74	0.00507073	2979.13	0.00507073	0.00507073	0.00507073	0.00507073	0.00507073	0.00507073	0.00507073
POS_q41	Flavonoids	Hydroxyflavone	Apiin	17238.2	21677.9	24960.9	0.00507073	5357.74	0.00507073	0.00507073	13116.3	0.00507073	5428.71	33212.2	10739.8	258446	201499	107516
POS_q43	Flavonoids	Polyphenols	Astragalin	0.00507073	18091.3	0.00507073	7.92414e+06	5.82611e+06	5.72431e+06	6.33239e+06	5.84957e+06	4.6692e+06	0.00507073	0.00507073	0.00507073	0.00507073	0.00507073	0.00507073
POS_q54	Flavonoids	Biflavones	Cupressuflavone	10592.9	963.588	5953.64	53018.4	42793.6	29970.4	5508.29	11936.3	17876.3	5420.96	684.127	4123.27	39337.5	18937.2	25682.3
POS_q55	Flavonoids	Anthocyanins	Cyanidin 3-Rutinoside	0.00507073	0.00507073	0.00507073	189268	268380	259012	232218	330496	287066	60955.3	822498	253850	42974	0.00507073	0.00507073
POS_q56	Flavonoids	Anthocyanins	Cyanidin 3-Sambubioside (Chloride)	0.00507073	0.00507073	0.00507073	70852.9	44090.7	0.00507073	0.00507073	0.00507073	0.00507073	1.06527e+06	6.99178e+06	977912	2440.68	0.00507073	26886.8
POS_q64	Flavonoids	Other	Diosmin	309172	290948	302025	2198.31	5492.23	9826.9	0.00507073	0.00507073	0.00507073	75167.1	260858	91328.6	685522	731763	843631
POS_q75	Flavonoids	Polyphenols	(-)-Epigallocatechin	0.00507073	0.00507073	0.00507073	0.00507073	1072.18	19151.6	0.00507073	0.00507073	0.00507073	905477	340998	673601	0.00507073	0.00507073	21604.4
POS_q85	Flavonoids	Isoflavones	Genistin	467050	109058	708578	1342.3	1267.78	0.00507073	28772.8	0.00507073	0.00507073	29542.7	44804.1	31680.2	497877	941109	879623
POS_q94	Flavonoids	Flavonoid Glycosides	Isosaponarin	0.00507073	7696.73	0.00507073	0.00507073	1639.08	0.00507073	0.00507073	0.00507073	0.00507073	1688.38	0.00507073	14547.2	174559	88223.4	137310
POS_q128	Flavonoids	Other	Meloside A	0.00507073	0.00507073	0.00507073	3079.83	0.00507073	0.00507073	4921.89	0.00507073	0.00507073	45211.1	27623.6	46393.6	252596	272788	267967
POS_q134	Flavonoids	Polyphenols	Neodiosmin	233863	227028	207870	4446.44	21253	6645.24	0.00507073	0.00507073	0.00507073	84022.6	198503	98440.9	557139	691816	811487
POS_q137	Flavonoids	Flavonols	Nicotiflorin	0.00507073	0.00507073	0.00507073	295883	439761	439090	119423	411855	0.00507073	178442	1.65939e+06	770274	61328.8	84567.3	0.00507073
POS_q144	Flavonoids	Glycosides	Peonidin-3-Glucoside	0.00507073	0.00507073	1963.86	0.00507073	2633.75	0.00507073	0.00507073	0.00507073	0.00507073	0.00507073	29925.5	25186.6	117963	135244	270564
POS_q153	Flavonoids	Glycosides	Quercetin-3-O-D-Glucosyl]-(1-2)-L-Rhamnoside	0.00507073	1092.62	3291.18	0.00507073	0.00507073	0.00507073	0.00507073	0.00507073	0.00507073	30577	411176	129374	0.00507073	38973	20917.4
POS_q154	Flavonoids	Flavonols	Quercetin 3-O-Neohesperidoside	0.00507073	0.00507073	0.00507073	309676	285111	280941	0.00507073	0.00507073	0.00507073	25290.8	763647	203232	384913	196909	205220
POS_q155	Flavonoids	Flavonols	Quercimeritrin	0.00507073	0.00507073	61636.9	6.00156e+06	6.1468e+06	6.86564e+06	45804.8	0.00507073	0.00507073	100407	0.00507073	0.00507073	834711	1.00392e+06	857957
POS_q158	Flavonoids	Glycosides	Rhoifolin	1.64597e+06	0.00507073	2.38675e+06	0.00507073	0.00507073	0.00507073	10731.6	0.00507073	7185.89	0.00507073	0.00507073	0.00507073	3.95739e+06	3.71026e+06	3.10388e+06
POS_q161	Flavonoids	Flavonols	Rutin	0.00507073	0.00507073	0.00507073	111254	48121.6	90901.5	2018.78	0.00507073	0.00507073	14865.8	455920	69892.4	0.00507073	19617.3	10891.5
POS_q162	Flavonoids	Chalcones	Safflor Yellow A	360280	270994	752698	23343.8	28827.7	7544.03	1501.99	21734.3	8194.8	102876	166163	26930.7	173331	179315	364195
POS_q163	Flavonoids	Other	Saponarin	0.00507073	925.927	0.00507073	3577.34	8522.31	0.00507073	0.00507073	0.00507073	1620.53	12848.7	0.00507073	0.00507073	207615	355059	184023
POS_q186	Flavonoids	Hydroxyflavone	Vicenin 3	302303	164383	544890	16620.4	20708.8	1667.72	2626.6	0.00507073	0.00507073	32153.8	66714.2	0.00507073	160226	109316	162533
POS_q187	Flavonoids	Other	Vitexin	0.00507073	8479.47	120226	0.00507073	0.00507073	0.00507073	20494.6	0.00507073	90512.4	115841	58859.6	283580	1.25432e+06	1.33533e+06	1.3936e+06
POS_q188	Flavonoids	Glycosides	Vitexin-2"-O-Rhamnoside	0.00507073	0.00507073	0.00507073	0.00507073	0.00507073	0.00507073	0.00507073	0.00507073	22420.6	419937	279177	751009	6.43397e+06	4.71285e+06	5.11585e+06
NEG_t105	Flavonoids	Isoflavones	6''-O-Malonyldaidzin	93.3657	24.3968	60.7234	461.823	268.542	412.407	0.00507073	1.66435	1.12797	264.477	63.6919	27.2463	58.0896	155.078	76.3128
NEG_t113	Flavonoids	Chalcones	Carthamone	6113.89	8839.11	5495.73	706809	933368	986331	41321.3	28417.7	27716.3	49928.2	35168.5	230432	96562.7	102994	126300
NEG_t115	Flavonoids	Glycosides	3'-Methoxymirificin	52.1568	74.83	31.3276	20.3936	14.9494	0.00507073	17.2634	0.00507073	0.00507073	147.888	341.492	175.741	723.916	220.742	501.447
NEG_t121	Flavonoids	Other	Methylhesperidin	0.00507073	0.00507073	0.00507073	0.00507073	0.00507073	0.00507073	643.075	690.607	1492.78	0.00507073	0.00507073	0.00507073	0.00507073	12.9605	0.478873
NEG_t124	Flavonoids	Other	Madreselvin A	25.5742	11.6097	0.00507073	3.15759	0.00507073	15.0962	0.00507073	0.00507073	0.00507073	0.00507073	0.00507073	0.00507073	740.902	471.854	557.301
NEG_t159	Flavonoids	Other	Baohuoside V	24.3907	6.84826	17.838	31.8007	30.0048	36.8118	110.823	1247.19	701.196	150.014	379.276	177.117	2822.03	2189.5	2601.01
NEG_t29	Flavonoids	Hydroxyflavone	Kaempferol-3-Rhamnoside-4''-Rhamnoside-7-Rhamnoside	485.567	531.054	564.788	311.916	254.684	173.931	1363.28	2046.37	1661.25	338.856	221.438	161.54	97.0425	118.659	71.7768
NEG_t3	Flavonoids	Isoflavones	Prunetin-4'-O-glucoside	3807.42	4832.05	5468.05	4387.22	6039.59	4506.97	59082.2	70677.1	74220.8	5025.33	2221.82	2543.84	2921.96	4263.71	2717.66
POS_t76	Flavonoids	Glycosides	Agrimonolide 6-O-glucoside	632.157	1549.58	1225.58	11385.2	4500.73	7144.37	2845.06	3164.83	3726.43	19497.3	48862.8	20569	4388.32	4607.82	4826.71
POS_t8	Flavonoids	Isoflavonoids	Ambocin	7302.8	3091.64	13656.9	136.784	204.376	11.5749	1642.19	2846.59	1511.57	945.479	3650.33	355.602	18056.9	21711.1	24672.1
POS_t81	Flavonoids	Glycosides	Korepimedoside A	27.2154	28.7446	85.8843	28345.7	23692.9	26133.9	5362.17	5163.16	4662.59	84.022	93.6994	173.926	167.729	272.278	220.296

## Sheet: Ketones, Aldehydes, Acids
#ID	Class I	Class II	name	A1	A2	A3	B1	B2	B3	C1	C2	C3	D1	D2	D3	E1	E2	E3
NEG_q28	Ketones, Aldehydes, Acids	Methyl Ketone	2-Tridecanone	35912.8	260943	96323.9	171904	85237.9	92191.1	22178	19025.7	33802	103584	80872.1	178912	377198	510613	235370
NEG_q29	Ketones, Aldehydes, Acids	Acetophenones	3',4'-Dihydroxyacetophenone	56872.5	75160.3	59852.4	8396.12	0.00507073	5681.37	0.00507073	0.00507073	0.00507073	68409.2	46389.8	42442.8	15457.8	26689	21985.3
NEG_q44	Ketones, Aldehydes, Acids	Acetophenones	4-Hydroxyacetophenone	87701.1	86794.9	57477.9	4069.55	0.00507073	0.00507073	0.00507073	0.00507073	0.00507073	135646	95878.5	64630.9	6575.73	0.00507073	9245.76
NEG_q47	Ketones, Aldehydes, Acids	Other	4-Pyridoxic Acid	28378.9	17307.5	14534.3	76039.3	91506.9	61901.3	462361	674693	926263	19233.7	24860.8	26569.4	41522	91071.1	65547.9
NEG_q58	Ketones, Aldehydes, Acids	Aromatic Ketone	Acetylpyrazine	0.00507073	0.00507073	14602.7	35136.9	81830.4	20099.9	21251.9	21987.6	19741.3	0.00507073	0.00507073	0.00507073	36226.9	25914.3	32171.9
NEG_q63	Ketones, Aldehydes, Acids	Other	Allantoic Acid	81941.2	42291.2	42305.8	8781.99	14007.7	14713.7	36827.5	19059.8	12070.4	16063.3	18232.1	11603.9	4723.27	0.00507073	1380.43
NEG_q100	Ketones, Aldehydes, Acids	Sugar Acids	D-Fructose-6-Phosphate (Disodium) Salt	988920	206200	147247	3.42871e+06	5.02328e+06	3.96826e+06	50608.5	260845	42242.1	1.92315e+06	1.86177e+06	1.30766e+06	0.00507073	0.00507073	0.00507073
NEG_q102	Ketones, Aldehydes, Acids	Sugar Acids	D-Gluconic Acid	3.7495e+06	1.78241e+06	1.66484e+06	1.3068e+07	1.90011e+07	1.41408e+07	2.25337e+06	2.76573e+06	3.68698e+06	6.07197e+06	3.94897e+06	5.0109e+06	1.84027e+06	2.79383e+06	1.78651e+06
NEG_q106	Ketones, Aldehydes, Acids	Sugar Acids	D-Glucuronic Acid	62191.8	293403	339768	5.42394e+06	6.19549e+06	4.50763e+06	0.00507073	0.00507073	0.00507073	280877	231518	0.00507073	58485.8	182871	76863.9
NEG_q116	Ketones, Aldehydes, Acids	Sugar Acids	Dl-Glyceric Acid	63579.5	34070.5	43705.9	871647	685471	697645	57177.5	158925	143152	257301	181001	120327	998046	1.20641e+06	963232
NEG_q152	Ketones, Aldehydes, Acids	Benzaldehydes	Gallic Aldehyde	2237.14	0.00507073	6264.15	12512.9	21119.3	10685	0.00507073	0.00507073	0.00507073	24451.9	42978.7	42006.1	19146.3	10432.8	22410.4
NEG_q169	Ketones, Aldehydes, Acids	Other	Hypotaurine	0.00507073	0.00507073	852.136	2489.5	12158	2548.09	10235	15407.3	6677.95	1165.33	3673.52	723.996	1847.12	0.00507073	2967.42
NEG_q200	Ketones, Aldehydes, Acids	Aromatic Ketone	Loureirin C	8252.73	2226.15	2496.83	807.72	0.00507073	0.00507073	0.00507073	0.00507073	0.00507073	0.00507073	0.00507073	0.00507073	0.00507073	0.00507073	797.546
NEG_q228	Ketones, Aldehydes, Acids	Sugar Acids	Mucic Acid	2.00233e+06	1.52875e+06	1.45365e+06	5.179e+06	5.93113e+06	4.66564e+06	1.79379e+06	2.60219e+06	2.15586e+06	2.24878e+06	1.42999e+06	2.96806e+06	674287	1.36854e+06	732860
NEG_q249	Ketones, Aldehydes, Acids	Polyketide	Olivetol	1.71895e+06	1.1801e+07	5.23628e+06	2.47705e+07	1.71559e+07	1.68865e+07	1.72124e+06	2.11197e+06	3.06113e+06	4.42163e+06	8.10741e+06	1.67852e+07	9.76573e+07	8.57451e+07	9.56809e+07
NEG_q250	Ketones, Aldehydes, Acids	Other	Orotic Acid	536721	399087	330842	3.59668e+06	2.9338e+06	4.12365e+06	715292	636205	787179	313375	1.3276e+06	1.20798e+06	0.00507073	0.00507073	0.00507073
NEG_q282	Ketones, Aldehydes, Acids	Polyketides	Rubinaphthin A	27065.7	16267.4	29600.8	72172.6	112432	49155.8	314969	209422	112416	454723	383540	419462	212038	289826	330965
NEG_q295	Ketones, Aldehydes, Acids	Other	Sn-Glycerol 3-Phosphate	270706	94827.5	104046	403586	802392	808411	356350	360745	433250	645688	614429	364135	278438	364818	214678
NEG_q301	Ketones, Aldehydes, Acids	Methyl Ketone	Sulcatone	15178.1	6472.95	25816.7	103917	64659.1	102410	32725.5	35231.5	61809.7	17657.4	26257.5	81945.8	120054	114294	118152
NEG_q303	Ketones, Aldehydes, Acids	Other	Sulfinpyrazone	2740.51	2907.95	0.00507073	0.00507073	2857.73	3210.31	1977.9	1182.88	1337.9	8679.62	9576.8	8968.19	7963.65	8324.69	0.00507073
NEG_q318	Ketones, Aldehydes, Acids	Other	Uric Acid	13484.3	13249.8	6779.96	1.08173e+06	2.45467e+06	389641	13095.9	11943.3	10186	11336.4	76207.8	19705	426946	62027.6	1.16466e+06
NEG_q323	Ketones, Aldehydes, Acids	Other	Uridine 5'-Monophosphate Disodium Salt	196214	64610.1	81089.2	935232	958425	647145	866114	2.00913e+06	438067	447553	392685	194438	73804.9	79332.9	61898.8
NEG_q326	Ketones, Aldehydes, Acids	Polyketide	Usnic Acid	1531.36	0.00507073	1314.05	12676.8	30229	11728.4	562.563	0.00507073	0.00507073	31081.1	101154	21466.3	133981	331195	288260
NEG_q327	Ketones, Aldehydes, Acids	Polyketide	Usnic Acid Sodium	0.00507073	0.00507073	0.00507073	4427.4	9438.2	4126.46	0.00507073	0.00507073	0.00507073	7556.4	30833.2	5578.84	40371.8	92623.5	69777.5
POS_q8	Ketones, Aldehydes, Acids	Pentanones	2,3-Pentanedione	34532	35259.4	25089.7	218205	189540	217911	53196.4	116861	68831.1	52407.1	73704.1	35657.4	74366.9	79877.7	121001
POS_q20	Ketones, Aldehydes, Acids	Other	(3-Carboxypropyl)Trimethylammonium Chloride	165540	154691	155851	36453	18043.8	9564.66	44157.8	39449.3	47353.7	37333.3	14831.8	23086	24438.7	10490.3	17339.1
POS_q40	Ketones, Aldehydes, Acids	Other	Alpha-Irone	0.00507073	0.00507073	21919	34493	0.00507073	0.00507073	53184.9	101089	0.00507073	0.00507073	0.00507073	40059.1	80205.2	97204.9	90430.1
POS_q51	Ketones, Aldehydes, Acids	Other	Choline (Bitartrate)	2.26211e+06	2.17621e+06	2.41021e+06	2.78839e+06	2.9136e+06	2.45959e+06	2.91553e+06	3.1315e+06	2.69641e+06	2.16234e+06	2.20401e+06	1.91388e+06	1.30668e+06	1.35538e+06	1.54088e+06
NEG_t104	Ketones, Aldehydes, Acids	Polyketide	N-Demethyl-desepoxymaytansinol	52.2253	71.464	38.7942	167.367	166.962	153.009	519.737	2999.77	4518.31	267.688	303.834	250.185	918.436	1164.37	960.086
NEG_t23	Ketones, Aldehydes, Acids	Other	2-(4-Hydroxyphenyl)-6-methyl-2,3-dihydro-4H-pyran-4-one	4555.09	4011.23	3623.96	781.12	512.338	1268.79	1668.9	2253.88	625.712	5453.76	4391.11	3454.57	761.077	1083.66	773.983
POS_t100	Ketones, Aldehydes, Acids	Other	Pyrenophorol	137.1	177.23	119.991	506.275	240.674	436.838	0.00507073	0.00507073	0.00507073	2216.97	2432.64	3023.79	21.21	73.0341	21.6671
POS_t118	Ketones, Aldehydes, Acids	Other	methyl 3,4,5-trihydroxycyclohexene-1-carboxylate	5.23843	6.38351	7.6204	1663.06	1165.78	1197.97	4781.94	5049.98	3811.73	10.0918	41.5157	56.6414	114.87	84.7972	98.558
POS_t7	Ketones, Aldehydes, Acids	Chromones	(2R)-8-ethyl-7-hydroxy-5-methoxy-2-methyl-2,3-dihydrochromen-4-one	5499.39	6979.27	6223.82	1174.57	802.779	2469.66	167.337	103.357	78.84	7253.94	3544.71	5633.45	7729.5	10599.6	9491.57
POS_t71	Ketones, Aldehydes, Acids	Cyclohexanones	NCGC00380626-01_C12H18O4_2-Cyclohexen-1-one, 4,6-dihydroxy-3-[(1E)-3-hydroxy-3-methyl-1-buten-1-yl]-6-methyl-, (4R,6S)-	681.695	619.67	395.377	10766	14639.3	9466.39	14085.2	14006.7	10189.5	1364.87	1897.48	3021.98	2553.63	4169.55	1951.86
POS_t97	Ketones, Aldehydes, Acids	Other	NCGC00380966-01_C12H16O4_6H-2-Benzopyran-6-one, 1,7,8,8a-tetrahydro-7,8-dihydroxy-3,5,7-trimethyl-, (7S,8S,8aS)-	55.801	48.9551	33.1238	138.241	111.604	105.144	5.472	5.57594	0.00507073	281.915	375.452	548.959	1794.59	2340.72	2126.96

## Sheet: Lignans
#ID	Class I	Class II	name	A1	A2	A3	B1	B2	B3	C1	C2	C3	D1	D2	D3	E1	E2	E3
NEG_q213	Lignans	Tetrahydrofuran Lignans	Matairesinol	3999.05	14421.6	7306.84	812.968	3245.5	4050.05	0.00507073	0.00507073	0.00507073	0.00507073	3726.36	2416.91	0.00507073	805.564	798.087
NEG_q278	Lignans	Other	Rabdosiin	685.439	1845.61	0.00507073	0.00507073	1238.02	1300.17	0.00507073	662.645	0.00507073	0.00507073	682.695	1243.71	0.00507073	0.00507073	1312.51
POS_q35	Lignans	Other	Acuminatin	0.00507073	0.00507073	0.00507073	0.00507073	0.00507073	0.00507073	0.00507073	0.00507073	0.00507073	1238.97	1269.63	1205.92	16383.9	41958.1	31204.3
POS_q116	Lignans	Other	Liriodendrin	875.666	0.00507073	0.00507073	914.269	0.00507073	0.00507073	49464.5	28897.3	83641.3	58264.4	45911	21557.4	1909.35	8490.88	17528.6
NEG_t18	Lignans	Other	massonianoside A	22617	20474.9	17729.1	5723.65	5423.79	7859.25	1497.19	1330.9	1488.44	56733.4	23400.7	24720.5	29070.5	23509.5	23083.5

## Sheet: Lipid
#ID	Class I	Class II	name	A1	A2	A3	B1	B2	B3	C1	C2	C3	D1	D2	D3	E1	E2	E3
NEG_q4	Lipid	Fatty Acyls	13(S)-Hydroxyoctadeca-9(Z),11(E)-Dienoic Acid (13-Hode)	264979	320154	216466	626876	434599	459988	83094.8	65707.2	91803.3	449496	509020	688518	196579	351439	617822
NEG_q24	Lipid	Fatty Acids	2-Hydroxypalmitic Acid	1.77531e+06	1.04965e+06	1.31079e+06	367167	653548	844774	165807	74629.2	44001	1.45906e+06	1.55435e+06	6.39967e+06	385524	157187	150074
NEG_q71	Lipid	Fatty Acyls	Arachidonic Acid	13536	11365.6	12361.9	2895.25	0.00507073	0.00507073	0.00507073	0.00507073	0.00507073	0.00507073	0.00507073	0.00507073	0.00507073	0.00507073	1625.56
NEG_q88	Lipid	Fatty Acyls	Cis-Vaccenic Acid	763918	1.69274e+06	644973	960740	0.00507073	815370	2.19137e+06	1.18272e+06	1.57168e+06	2.13942e+06	1.1645e+06	1.20605e+06	1.21425e+06	907590	927680
NEG_q107	Lipid	Glycolipids	D-Glucuronic Acid Lactone	216652	202896	208845	951153	898101	930662	523138	731108	669562	319041	280553	299470	132288	172337	94039.6
NEG_q111	Lipid	Fatty Acyls	Dihydrolipoic Acid	734537	9.13339e+06	5.92906e+06	1.05698e+07	1.12567e+07	9.97882e+06	1.71231e+06	3.36375e+06	5.32318e+06	1.52063e+06	3.48812e+06	9.00475e+06	1.02551e+08	8.4832e+07	8.37151e+07
NEG_q135	Lipid	Fatty Acyls	Eicosapentaenoic Acid	9283.74	5772.39	7248.62	0.00507073	1345.69	3061.18	0.00507073	0.00507073	0.00507073	0.00507073	0.00507073	0.00507073	0.00507073	0.00507073	0.00507073
NEG_q187	Lipid	Fatty Acyls	Lactitol (Monohydrate)	1.27236e+06	1.69008e+06	1.82577e+06	2.75868e+06	2.82494e+06	2.59066e+06	2.43037e+06	2.43316e+06	2.42033e+06	1.53566e+06	1.46764e+06	961781	2.04176e+06	3.34544e+06	2.93834e+06
NEG_q218	Lipid	Fatty Acyls	Methyl 3-Phenylpropanoate	271795	875351	667484	3.72311e+06	3.76042e+06	2.9554e+06	662719	594476	787763	631184	925798	1.24923e+06	1.62519e+07	1.52518e+07	2.44826e+07
NEG_q223	Lipid	Fatty Acid Esters	Methyl Tridecanoate	41816.6	49963.5	44994.1	49527.5	78899.2	0.00507073	797.521	0.00507073	0.00507073	50141.1	92845.3	99640.4	0.00507073	0.00507073	174620
NEG_q229	Lipid	Fatty Acyls	Myristoleic Acid	1.10928e+06	951108	853695	7.52886e+07	4.45587e+07	57683649	2.95613e+06	4.69616e+06	662870	2.65797e+06	4.52201e+06	2.65668e+06	4.62286e+06	3.9035e+06	4.17896e+06
NEG_q248	Lipid	Fatty Acyls	Oleic Acid	598868	777697	451441	667095	947207	635139	1.07742e+06	769429	1.1368e+06	1.36922e+06	1.09394e+06	866834	732191	567011	535748
NEG_q253	Lipid	Fatty Acids	Palmitoylglycine	1504.08	1051.92	2343.53	3690.08	5316.2	3674.67	1520.91	984.563	672.09	4765.29	5217.92	3147.37	2603.23	0.00507073	2416.65
NEG_q271	Lipid	Other	Propanoyl Phosphate	0.00507073	16322	19455.1	253080	407769	0.00507073	0.00507073	0.00507073	0.00507073	0.00507073	74827.1	62847.8	0.00507073	0.00507073	0.00507073
NEG_q297	Lipid	Fatty Acids	Sodium 5-Hydroxyhexanoate	20717.5	12434.2	9503.7	85961.4	145448	102439	63455.9	0.00507073	117723	0.00507073	0.00507073	0.00507073	0.00507073	0.00507073	22518.1
POS_q7	Lipid	Fatty Acyls	1-Oleoyl-Sn-Glycero-3-Phosphocholine	84822.6	88038.5	0.00507073	0.00507073	48377.2	37841.9	0.00507073	56620.9	34313	12631.1	0.00507073	20556.3	0.00507073	5121.52	9503.71
POS_q19	Lipid	Fatty Acids	3-Aminobutanoic Acid	45600	7385.4	14610.8	18363.4	29960.3	22172.5	100155	47397.6	26037	32392.7	17781.8	19762.5	9085.83	17547.6	4769.62
POS_q30	Lipid	Fatty Alcohol	9,12,15-Octadecatrien-1-Ol	32467.5	35584.1	40583.5	35614.3	27729.6	19202.6	39286.7	37365.1	13303.9	44778.2	43472.4	38744.9	20127	20364.6	27758.9
POS_q31	Lipid	Fatty Acyls	9-Oxoode	3252.81	7695.71	7290.85	10828.5	0.00507073	6902.5	0.00507073	3642.93	0.00507073	8367.28	0.00507073	18245.4	9343.46	24430.3	30806.9
POS_q52	Lipid	Other	Choline (Chloride)	4.1222e+06	4.14381e+06	4.48652e+06	6.21347e+06	6.16135e+06	4.72328e+06	5.64821e+06	6.25376e+06	6.45587e+06	4.64179e+06	5.04843e+06	4.23494e+06	2.82875e+06	3.16099e+06	2.59737e+06
POS_q93	Lipid	Fatty Acyls	Isobutyryl-L-Carnitine (Chloride)	0.00507073	0.00507073	79752.7	182488	37244.3	71923.4	0.00507073	0.00507073	0.00507073	540089	1.57814e+06	667440	138201	152975	137755
POS_q131	Lipid	Fatty Amides	N-Benzyllinoleamide	3542.85	1794.52	789.405	0.00507073	2966.83	0.00507073	1072.27	0.00507073	1610.9	1580	743.351	2007.52	6092.99	747.101	4641.58
POS_q132	Lipid	Fatty Amides	N-Benzylpalmitamide	11309.2	4488.13	2452.12	1264.81	13037.7	6893.67	2590.67	1147.74	6046.98	4287.65	10166.1	8901.28	18993.7	3450.33	9525.26
POS_q133	Lipid	Fatty Amides	N-Benzylstearamide	22023.7	27121.9	39502.4	34334.1	26407.1	48610.8	21393.8	32668.3	19278	55874.2	57976.5	45757.1	27550	22014	22171
POS_q142	Lipid	Fatty Acids	Obscuraminol D	15099.3	16453.3	16992.5	14350.9	13136.5	10698.3	16961.9	15577.9	6215.09	16092.8	17526.8	20620.4	10683.2	8235.71	10318.7
POS_q145	Lipid	Other	Phosphorylcholine	13773.5	1909.89	0.00507073	2517.9	10536.1	3745.82	11368	29052.8	18228.7	27027.4	82441.8	15728.1	6339.52	0.00507073	26973.9
POS_q148	Lipid	Phospholipids	Phytosphingosine	0.00507073	1656.05	1613.91	0.00507073	0.00507073	0.00507073	0.00507073	0.00507073	0.00507073	4119.46	4867.63	3253.01	1912.82	2483.58	7378.9
POS_q193	Lipid	Other	Ω-Pentadecalactone	5901.8	0.00507073	1879.6	893.735	0.00507073	1879.48	1879.63	2160.39	1841.66	0.00507073	0.00507073	0.00507073	3282.93	939.785	2119.29
NEG_t101	Lipid	Fatty Acyls	(4Z,7Z,10Z,13Z,16Z,19Z)-Docosahexaenoyl-CoA	0.00507073	0.00507073	0.00507073	0.00507073	0.00507073	0.00507073	31338.9	1363.66	29441.8	0.00507073	0.00507073	0.00507073	1.74777	1.63348	1.09265
NEG_t12	Lipid	Glycerol Ester	Gingerglycolipid C	49400	48009.5	57686.9	5687.94	4840.62	3685.23	15955.7	10378.5	9066.89	13981.6	8545.34	19717.6	8631.35	7319.87	7179.13
NEG_t120	Lipid	Fatty Acids	2-Hydroxy-2,4-pentadienoate	281.041	247.144	215.811	2623.49	2232.35	2179.73	1368.04	1770.4	896.248	524.703	605.981	338.992	302.928	344.196	286.23
NEG_t146	Lipid	Phosphatidic Acids	1-Oleoylglycerophosphocholine	1802.19	2592.87	10205.6	149.571	192.393	115.169	0.00507073	0.00507073	0.00507073	48.0472	91.5551	60.2638	706.001	852.206	825.469
NEG_t16	Lipid	Glycerol Ester	Gingerglycolipid B	13619	13042	12837	117106	84926.8	60833.8	101089	54768.9	41634.8	63148.2	35897	81746.2	28971	25740.2	26831.5
NEG_t19	Lipid	Glycerol Ester	Gingerglycolipid A	7093.85	5186.47	6136.1	36812	36024.8	24531.2	17576	6894.83	2998.86	67218.8	39973.1	105019	35231	31955.9	34495.4
NEG_t27	Lipid	Glycolipids	NCGC00380867-01_C27H46O9_9,12,15-Octadecatrienoic acid, 3-(hexopyranosyloxy)-2-hydroxypropyl ester, (9Z,12Z,15Z)-	534.773	513.886	567.959	302.361	257.785	522.595	56.6029	126.561	13.8162	1718.45	1428.94	1326.66	830.354	557.089	714.068
NEG_t32	Lipid	Free Fatty Acids	Rabdosia acid A	0.00507073	155.69	0.00507073	82.1828	1132.72	28.547	66.9715	72.3211	2570.33	1293.39	863.265	709.17	386.145	352.569	347.411
NEG_t38	Lipid	Steroid	Furostane base -2H + O-Hex	1367.49	1441.3	1608.22	44.049	65.6777	0.00507073	0.00507073	0.00507073	0.00507073	105.948	33.2891	129.33	281.683	260.388	266.482
NEG_t67	Lipid	Steroid	NCGC00380204-01_C26H38O6_Androsta-11,15-diene-14-carboxylic acid, 3,15,19-trihydroxy-4,4,8,12,16-pentamethyl-17-oxo-, methyl ester	22.6632	135.875	297.574	978.691	1411.22	289.723	90.8887	440.305	611.079	232.896	878.512	738.879	8404.1	7203.78	8638.42
NEG_t75	Lipid	Fatty Acids	22-Oxodocosanoate	398.329	372.514	343.487	610.628	1047.36	521.364	12.4082	0.00507073	0.00507073	369.449	858.588	694.129	1540.46	288.527	390.827
NEG_t78	Lipid	Glycerophospholipids	PG(18:3(9Z,12Z,15Z)/20:3(8Z,11Z,14Z))	8.53584	22.0747	11.969	7.77978	47.9977	37.5138	10.6134	4.09193	1.89	2.93667	20.1745	20.6824	1128.82	1064.5	1530.82
NEG_t79	Lipid	Fatty Acids	Docosanedioate	11895.9	8887.28	16038.9	10912.9	4616.94	6560.6	924.551	115.376	70.6739	3490.64	3632.1	5166.46	825.723	803.094	809.449
NEG_t89	Lipid	Glycerophospholipids	PE(16:0e/12-HETE)	420746	435815	410581	353824	53435.9	53588.4	169670	2.36736e+06	2.08682e+06	908278	276506	54931.2	32486.1	24042.1	23839.5
NEG_t91	Lipid	Free Fatty Acids	Methyl linoleate	2.98866	12.4706	6.69766	1147.64	1023.03	1178.5	3.08351	1.28303	9.73232	7.7599	4.30174	4.03573	90.9206	8.92261	8.96767
NEG_t92	Lipid	Fatty Acids	8-[(1R,2R)-3-Oxo-2-{(Z)-pent-2-enyl}cyclopentyl]octanoate	8043.23	10844.2	8887.55	10386.4	9306.92	7986.9	2671.2	2768.6	6724.54	8235.03	8873.64	9623.95	5737.39	9549.25	9607.39
NEG_t96	Lipid	Fatty Acids	Chaulmoogric Acid	2077.83	1160.93	1307.46	1276.76	1322.25	1102.43	3497.55	13215	21230.3	9966.35	3826.3	2018.45	713.674	536.194	436.772
POS_t10	Lipid	Steroid	Tetrahydrodeoxycorticosterone	1696.43	2211.38	1381.72	50881.5	128960	16251.4	1246.91	545.18	429.412	11456.4	4401.27	7378.78	606.69	1865.24	1295.77
POS_t106	Lipid	Steroid	beta-Acetyldigoxin	20704.9	32219.2	31014	149.839	185.333	155.072	109.622	110.53	147.778	119.232	174.125	124.753	633.277	798.204	647.078
POS_t107	Lipid	Steroid	Ergosterol	51813.5	47974.9	51109.1	12984.7	11062.3	9580.75	12140.5	12543.3	11333.1	10105.1	7781.71	10777.2	1125.24	1202.97	1845.29
POS_t120	Lipid	Steroid	Estrone glucuronide	289.212	489.57	615.194	12796.4	6714.48	10360.9	1183.34	1606.27	887.028	38265.3	71642.5	42344.9	3092.78	4506.97	4200.07
POS_t18	Lipid	Free Fatty Acids	4-Oxo-9Z,11Z,13E,15E-Octadecatetraenoic Acid	228.672	357.592	275.654	407.38	565.455	364.137	193.355	132.82	331.063	378.835	424.236	603.433	541.042	1127.02	739.957
POS_t24	Lipid	Free Fatty Acids	Ricinoleic acid methyl ester	50346.1	26748.2	26304.2	26765.1	39115	38710.3	58760.9	30359.1	22687.2	14984.3	35848.4	42064.5	30134.8	75644.1	54723.7
POS_t35	Lipid	Steroid	Lysine conjugated cholic acid	196577	219251	217760	9643.62	9957.27	6677.41	4476.45	2854.39	7565.09	12618.3	12017.3	16145.6	7997.34	11961.5	10135.4
POS_t40	Lipid	Glycerol Ester	1-α-Linolenoyl-glycerol	391.475	387.026	354.825	11026.2	17725.2	4833.18	279.07	102.291	121.049	2372.2	1734.07	2192.9	246.69	519.8	376.475
POS_t45	Lipid	Steroid	4Alpha-hydroxymethyl-5alpha-cholesta-8-en-3beta-ol	890.172	9.10803	0.00507073	0.00507073	4332.48	2371.5	5820.48	0.00507073	0.00507073	0.00507073	1766.69	2668.72	750.21	108.173	108.113
POS_t48	Lipid	Sphingolipid	N-(1.3-dihydroxyoctadeca-4.14-dien-2-yl)palmitamide	2492.16	549.852	797.743	795.046	7971.67	8751.8	13286.1	4393.95	1779.75	1066.24	2601.76	1739.67	279.721	536.805	318.83
POS_t53	Lipid	Sphingolipid	Trihexosylceramide (d18:1/24:0)	261456	173766	326696	306276	153680	272188	311817	291983	159626	119193	128324	100655	114284	77774.2	104967
POS_t59	Lipid	Glycerophospholipids	PE(18:2e/7-HDoHE)	39682.2	78644	29662.1	25551.5	133905	68944.8	87667.1	29441.3	102652	77813.9	129128	110021	43973.6	110830	132541
POS_t62	Lipid	Fatty Alcohol	2,4-dihydroxyheptadecyl acetate	111.731	300.995	142.66	288.888	345.264	101.108	0.00507073	0.00507073	0.00507073	198.932	127.62	157.108	0.00507073	18.1917	0.00507073

## Sheet: Nucleotides
#ID	Class I	Class II	name	A1	A2	A3	B1	B2	B3	C1	C2	C3	D1	D2	D3	E1	E2	E3
NEG_q19	Nucleotides	Pyrimidine Nucleosides	2'-Deoxycytidine-5'-Monophosphoric Acid	0.00507073	0.00507073	1481.77	0.00507073	22513.4	0.00507073	12049.1	0.00507073	10533.5	0.00507073	0.00507073	34816.6	0.00507073	2642.43	881.132
NEG_q20	Nucleotides	Deoxyribonucleosides	2'-Deoxyguanosine	7002.88	3546.23	3456.01	1761.68	2234.87	0.00507073	0.00507073	0.00507073	0.00507073	1213.89	1276.34	1209.79	1825.52	1014.2	1087.49
NEG_q49	Nucleotides	Purine Nucleosides	5'-Guanylic Acid (Disodium Salt)	12994.9	4282.38	0.00507073	37068.2	23602.7	32308.2	31507.4	56991.5	11538	21594.7	21211.1	20203.5	3169.61	0.00507073	3503.33
NEG_q57	Nucleotides	Glycosides	Acanthoside B	54631.1	91847.6	43302.9	6854.23	4094.12	12451.5	30966	8018.06	53024.7	96371.9	45290	43477	560077	1.0324e+06	580116
NEG_q94	Nucleotides	Pyrimidine Nucleosides	Cytidine 5'-Monophosphate	31748.5	900.719	1671.59	26631.1	18475.6	19360.6	24658.8	67364.6	9830.42	48492.7	45565.3	0.00507073	0.00507073	1539.88	0.00507073
NEG_q317	Nucleotides	Pyrimidine Nucleosides	Uracil	12824.8	6936.08	6911.66	45494.8	41996.3	9677.09	2932.27	10385.7	3128.17	8523.7	8142.04	19784.7	54173.4	29438.8	32068.1
NEG_q319	Nucleotides	Pyrimidine Nucleosides	Uridine	54120	46097.7	40636.6	83545.2	125488	61708.9	421689	175871	206730	41282.6	48885.2	39806.1	14382.3	15239.9	11929.1
NEG_q322	Nucleotides	Pyrimidine Nucleosides	Uridine 5'-Monophosphate	110351	71499.9	43218.5	554344	369353	383265	416668	1.24632e+06	329831	194438	281250	171880	27129	84235.4	34898.9
NEG_q331	Nucleotides	Purine Nucleosides	Xanthine	0.00507073	0.00507073	0.00507073	8371.61	31171.6	7083.2	0.00507073	1161.43	0.00507073	3474.96	0.00507073	0.00507073	4875.48	0.00507073	19639.5
POS_q4	Nucleotides	Purine Nucleosides	1-Methyladenosine	8531.97	3990.64	8091.6	15568.1	26053.8	22383.1	61131	69844.8	25006.1	5674.12	20057.1	16432.8	7063.95	5181.05	4174.61
POS_q5	Nucleotides	Purine Nucleosides	1-Methylguanosine	8206	9476.61	7633.52	0.00507073	10608.3	0.00507073	16408	10814.7	90678.1	7687.05	14823.9	8677.88	83337.1	22786.7	6577.01
POS_q10	Nucleotides	Purine Nucleosides	2'-Deoxyadenosine	25687.6	23474.4	15676.6	25009.8	36637	16330.7	7901.54	3821.57	3779.52	7363.6	11015	9632.92	11099.9	14619.6	11914.3
POS_q13	Nucleotides	Purine Nucleosides	2'-O-Methyladenosine	81073.5	64907.8	72849.1	53286.8	105480	78132.7	8683.43	5871.84	7573.84	13086.2	19061.7	32715.8	23029.1	18289.4	12458.3
POS_q27	Nucleotides	Deoxyribonucleosides	5'-Methylthioadenosine	1.22338e+06	1.36871e+06	1.06837e+06	2.92752e+06	2.15719e+06	1.70178e+06	1.01442e+06	1.42749e+06	1.90645e+06	1.12476e+06	824877	763272	154504	128538	91878.7
POS_q36	Nucleotides	Purine Nucleosides	Adenine	31647.5	38014.9	17607.1	285974	160173	144337	180929	182322	0.00507073	20731.5	31168.1	35323	0.00507073	0.00507073	0.00507073
POS_q37	Nucleotides	Purine Nucleosides	Adenosine	724932	1.55622e+06	1.02916e+06	3.57897e+06	5.68544e+06	3.26064e+06	4.91358e+06	2.98345e+06	3.28701e+06	201881	363829	328804	247173	253733	333146
POS_q80	Nucleotides	Flavin Nucleotides	Flavin Adenine Dinucleotide (Disodium Salt)	6622.9	1342.88	588.122	5807.16	13661	8980.12	14015.4	0.00507073	21544.4	2316.15	0.00507073	0.00507073	0.00507073	0.00507073	0.00507073
POS_q88	Nucleotides	Purine Nucleosides	Guanosine	63117.8	51385.5	0.00507073	238457	266688	150587	103114	109170	85289.9	12698.6	18847.3	9649.88	37156.2	80730	58424
POS_q97	Nucleotides	Other	Kojibiose	12094.7	1915.79	905.092	8606.31	33449.1	29506.4	26762.6	722.614	18515.2	12055	5635.08	5324.17	6095.52	4938.56	11355
POS_q130	Nucleotides	Purine Nucleosides	N2-Methylguanosine	0.00507073	2340.09	21225.4	72612	112222	67991.7	15580.7	0.00507073	136058	3465.17	3456.62	0.00507073	37564	116313	52397.5
NEG_t110	Nucleosides	Purine Nucleosides	Ticagrelor	105.013	170.518	113.348	145.981	108.727	102.728	0.00507073	0.00507073	11.8689	438.934	352.055	307.337	1260.01	1519.68	950.854
NEG_t122	Nucleosides	Other	N7-Methylguanosine	0.00507073	4.15183	13.3037	159.506	130.727	240.4	597.409	826.951	201.238	0.00507073	79.8175	0.00507073	13.0176	23.1812	32.9581
NEG_t171	Nucleosides	Glycosides	Urate-3-ribonucleoside	0.00507073	0.0628061	0.00507073	10027.5	16137.6	7435.54	0.00507073	0.00507073	0.00507073	1089.79	1590.79	1393.39	22.6649	11.5773	10.2518
NEG_t25	Nucleosides	Pyrimidine Nucleosides	Tunicamycin A	177569	244108	274420	2375.9	1738.67	2357.46	5212.49	6827.9	6827.7	2809.56	2343	3149.51	41154.6	37528.9	41305.2
POS_t111	Nucleosides	Glycosides	Blasticidin S	921.444	1956.27	966.659	100865	70954.5	76338.5	174077	145724	153930	3144.12	4278.96	5471.91	2438.02	3121.94	3247.89

## Sheet: Organic acid
#ID	Class I	Class II	name	A1	A2	A3	B1	B2	B3	C1	C2	C3	D1	D2	D3	E1	E2	E3
NEG_q2	Organic acid	Carboxylic Acids	12,13-Dihome	0.00507073	4327.94	0.00507073	47840.2	102845	57454.6	27319.5	25776	88227.1	132333	128912	115280	84800.8	58727.7	82282.1
NEG_q3	Organic acid	Carboxylic Acids	1,3-Dicaffeoylquinic Acid	6359.73	1.25373e+06	13031.8	133802	96452.1	68956.3	0.00507073	10055.4	0.00507073	389780	2.47533e+06	499834	430220	192444	424175
NEG_q8	Organic acid	Other	1H-Indole-5-Carboxylic Acid	4647.13	0.00507073	3087.19	10416.6	7755.34	6200.71	0.00507073	1549.66	0.00507073	10100.7	6169.46	10076.8	6661.21	0.00507073	2909.82
NEG_q12	Organic acid	Benzoic Acids	2,3-Dihydroxy-4-Methoxybenzoic Acid	3125.37	0.00507073	0.00507073	4.18567e+06	3.68577e+06	2.66866e+06	27820.8	64929.9	0.00507073	2.41442e+06	1.44694e+06	6.21717e+06	530541	731309	669252
NEG_q13	Organic acid	Carboxylic Acids	2,4,6-Trihydroxybenzoic Acid	2262.78	1791.95	955.167	494251	1.38804e+06	498403	16800.9	41556.6	3576.76	18673.7	37547.3	32675.3	20338.4	39842.8	30068.8
NEG_q14	Organic acid	Carboxylic Acids	2,4-Dihydroxybenzoic Acid	227169	94907.6	112262	138185	0.00507073	114609	0.00507073	0.00507073	0.00507073	656217	1.01091e+06	669046	416184	362900	361863
NEG_q15	Organic acid	Carboxylic Acids	2,6-Dihydroxybenzoic Acid	169427	0.00507073	75280	70153.8	0.00507073	103227	0.00507073	0.00507073	0.00507073	451964	586464	414082	280192	277309	220627
NEG_q31	Organic acid	Carboxylic Acids	3,5-Dihydroxybenzoic Acid	659218	859920	610027	434544	196762	297138	0.00507073	0.00507073	0.00507073	676161	851117	514933	0.00507073	86847.7	0.00507073
NEG_q35	Organic acid	Carboxylic Acids	(-)-3-Dehydroshikimic Acid	1.35315e+06	1.13403e+06	1.05863e+06	7.22111e+06	4.09687e+06	9.5464e+06	1.2219e+06	1.20849e+06	812678	2.30495e+06	3.3166e+06	2.78668e+06	1.58518e+06	847233	1.47179e+06
NEG_q37	Organic acid	Carboxylic Acids	3-Hydroxyisobutyric Acid	0.00507073	0.00507073	0.00507073	1662.25	0.00507073	2219.07	150301	13105	0.00507073	0.00507073	0.00507073	0.00507073	1213.62	0.00507073	0.00507073
NEG_q43	Organic acid	Carboxylic Acids	4-Acetamidobutanoic Acid	16350.1	10900.9	7840.52	1818.73	6103.44	7812.01	61325.1	42132.7	33470.7	9521.66	3513.65	7893.8	2938.6	3819.3	3059.48
NEG_q46	Organic acid	Carboxylic Acids	4-Methoxycinnamic Acid	0.00507073	0.00507073	0.00507073	0.00507073	21230.7	0.00507073	0.00507073	0.00507073	0.00507073	0.00507073	15553.3	0.00507073	23257.5	0.00507073	17909.3
NEG_q52	Organic acid	Carboxylic Acids	6-Hydroxyhexanoic Acid	0.00507073	15276.5	17315.5	90835.6	172463	106218	87594.6	273523	174071	0.00507073	0.00507073	0.00507073	0.00507073	0.00507073	0.00507073
NEG_q56	Organic acid	Carboxylic Acids	Abscisic Acid	0.00507073	0.00507073	834.084	3.80277e+06	3.97725e+06	3.82471e+06	25695.6	8833.04	1602.08	556844	932786	443883	24586	15104.6	29880
NEG_q59	Organic acid	Carboxylic Acids	Aconitic Acid	180828	79539.7	67701	657509	609084	579673	572508	407852	405175	241863	230457	525924	11660.5	22884.5	14085.5
NEG_q60	Organic acid	Other	Adenosine 5′-Diphosphoribose (Sodium)	55700.7	0.00507073	13880.6	2647.01	9793.52	10275	0.00507073	12283	2962.9	8738.41	2927.28	1364.83	1860.92	2621.67	1639.66
NEG_q64	Organic acid	Other	Allantoin	10207.2	0.00507073	9636.92	38429.3	49754.7	21180.5	9544.41	8431.99	4845.36	12187.3	11645.3	8022.59	6012.68	9378.18	7549.3
NEG_q69	Organic acid	Carboxylic Acids	Aminomalonic Acid	749815	495468	637892	2.27523e+06	2.16634e+06	2.98515e+06	1.6201e+06	2.13682e+06	1.64001e+06	597459	1.99063e+06	911897	244005	239909	252586
NEG_q74	Organic acid	Carboxylic Acids	Atranorin	0.00507073	0.00507073	0.00507073	0.00507073	3974.06	0.00507073	0.00507073	0.00507073	0.00507073	931.091	2239.03	4125.03	5562.51	0.00507073	3804.23
NEG_q75	Organic acid	Carboxylic Acids	Azetidine-2-Carboxylic Acid	6807.65	0.00507073	0.00507073	49108.6	81913.2	56077.9	21505.2	9146.54	13591	16424.8	15494.5	10215.5	7313.67	23563.2	6997.12
NEG_q77	Organic acid	Carboxylic Acids	Brevifolincarboxylic Acid	0.00507073	0.00507073	0.00507073	2.88207e+07	9.82092e+06	1.79502e+07	287406	0.00507073	0.00507073	7.90844e+07	2.0545e+07	2.17439e+08	3.71089e+07	4.03138e+07	4.60762e+07
NEG_q83	Organic acid	Carboxylic Acids	Chlorogenic Acid	1.43293e+06	2.44241e+06	1.71676e+06	5.99612e+06	3.16232e+06	1.51071e+07	310666	616507	228682	3.19312e+07	9.81787e+07	5.65662e+07	2.44565e+08	2.11905e+08	2.38697e+08
NEG_q117	Organic acid	Carboxylic Acids	Dl-Isocitric Acid (Trisodium Salt)	5.67359e+07	2.52092e+07	2.6007e+07	1.40631e+08	1.53224e+08	1.47019e+08	203154940	1.65346e+08	1.68263e+08	9.76058e+07	1.05807e+08	140367282	5.86871e+07	5.52214e+07	6.78787e+07
NEG_q118	Organic acid	Carboxylic Acids	Dl-Tartaric Acid	80955.3	0.00507073	23065.9	552310	594865	578366	265440	343897	249244	229681	130365	249669	141303	236368	172441
NEG_q119	Organic acid	Carboxylic Acids	D-(+)-Malic Acid	2.46694e+07	1.08592e+07	1.14049e+07	137942409	1.33196e+08	1.38219e+08	1.78258e+07	1.16029e+07	5.1501e+06	2.99851e+07	4.87487e+07	4.77668e+07	1.86541e+07	2.23726e+07	2.13059e+07
NEG_q127	Organic acid	Carboxylic Acids	D-(+)-Phenyllactic Acid	92041.1	92866	34976	4971.36	32161.5	10544.8	190882	229671	63941.6	105604	18869.3	107925	0.00507073	0.00507073	0.00507073
NEG_q128	Organic acid	Carboxylic Acids	D-(-)-Quinic Acid	1.42965e+08	1.557e+08	1.51212e+08	1.13593e+08	8.90906e+07	1.28579e+08	2.12648e+08	1.80769e+08	1.44568e+08	2.5369e+08	3.19293e+08	2.92528e+08	1.75924e+08	9.366e+07	1.59755e+08
NEG_q132	Organic acid	Carboxylic Acids	D(-)-Tartaric Acid	2969.66	0.00507073	0.00507073	118335	89300.8	85358.6	13678.1	76005.7	57365.9	50833.1	35484.3	24411.7	50011.7	32864.5	38614.6
NEG_q136	Organic acid	Phenolic Acids	Ellagic Acid	18487	16240.3	12582.7	53274	51825.2	34601	20404.9	7925.41	0.00507073	24101.7	21965.9	35650.1	17226.6	6617.69	0.00507073
NEG_q148	Organic acid	Other	(-)-Fucose	377711	1.37353e+06	1.68605e+06	3.38608e+06	3.50704e+06	2.96889e+06	586278	449363	859596	970946	1.3777e+06	2.23923e+06	2.20441e+07	1.90432e+07	2.20677e+07
NEG_q158	Organic acid	Carboxylic Acids	Glycolic Acid	22370.1	0.00507073	19018.8	289921	289050	324369	49299.6	23761.5	29544.3	44387.1	32293.6	41638	0.00507073	0.00507073	0.00507073
NEG_q165	Organic acid	Carboxylic Acids	Homogentisic Acid	0.00507073	0.00507073	0.00507073	317501	242173	374302	0.00507073	33307.3	0.00507073	0.00507073	280210	319250	0.00507073	0.00507073	0.00507073
NEG_q166	Organic acid	Carboxylic Acids	(-)-Hydroxycitric Acid Lactone	416897	472880	450287	2.767e+06	1.55012e+06	3.88648e+06	359754	384649	337413	781838	1.12252e+06	1.0584e+06	523775	392168	594566
NEG_q174	Organic acid	Other	Isethionic Acid	3588.96	0.00507073	12006.9	39792.7	105320	21961.9	14452.6	30638.2	14386	74320.9	15517.7	34763.6	65667.5	46795.8	59318.5
NEG_q175	Organic acid	Other	Isethionic Acid Sodium Salt	0.00507073	13339	13105.3	70788.7	153776	89016	15985.4	30414.3	66307.9	108560	21273.6	29675.7	138147	89933.6	129728
NEG_q208	Organic acid	Carboxylic Acids	Malic Acid	4.44152e+07	2.17181e+07	2.04542e+07	2.6272e+08	2.53701e+08	2.56804e+08	3.26579e+07	1.97121e+07	9.22164e+06	5.69203e+07	9.2124e+07	8.47567e+07	3.62654e+07	4.50951e+07	3.88344e+07
NEG_q209	Organic acid	Carboxylic Acids	Malonic Acid	218533	80050.4	66041.4	0.00507073	121920	0.00507073	144344	126574	124923	50436.2	138289	81618.8	0.00507073	0.00507073	0.00507073
NEG_q222	Organic acid	Carboxylic Acids	Methylmalonic Acid	371634	526029	357247	8.04449e+06	8.96562e+06	7.32664e+06	3.1718e+06	1.88597e+06	447279	999755	1.12451e+06	1.36047e+06	1.47843e+06	1.76069e+06	1.80251e+06
NEG_q244	Organic acid	Carboxylic Acids	Octadecanedioic Acid	5656.92	3111.64	2320.41	46838	28019.9	61759	0.00507073	0.00507073	1370.2	28681.5	29847.3	60189.3	38978.4	42075.2	35102.4
NEG_q251	Organic acid	Carboxylic Acids	Oxalic Acid	72692.4	48872.9	58188.1	0.00507073	0.00507073	0.00507073	0.00507073	0.00507073	0.00507073	162692	197465	125725	58826.1	89978.7	51401.1
NEG_q256	Organic acid	Carboxylic Acids	Phenylpyruvic Acid	15099	0.00507073	3563.66	60737.7	111485	0.00507073	736338	741842	0.00507073	67990.9	50271.9	9396.37	0.00507073	0.00507073	6480.52
NEG_q260	Organic acid	Carboxylic Acids	Phosphonoacetic Acid	28366.2	3613.26	0.00507073	165908	271482	270453	0.00507073	4406.98	2884.16	63333	79766	68795.7	14936.9	15789.3	13915.5
NEG_q261	Organic acid	Carboxylic Acids	Phthalic Acid	11651.3	0.00507073	4724.17	0.00507073	4359.64	20422.5	760342	895139	624506	112948	220738	0.00507073	0.00507073	0.00507073	1317.58
NEG_q262	Organic acid	Benzoates	Phyllostine	0.00507073	2605.93	5943.09	16828.1	18358.9	8818.81	0.00507073	0.00507073	0.00507073	29590.2	52106	47736.9	44202.2	19563.1	30533.2
NEG_q264	Organic acid	Carboxylic Acids	Pimelic Acid	71156.3	82294.6	77873.3	8516.45	5466.47	7357.86	18421.2	24651.1	45047.9	20141.8	11989.5	0.00507073	0.00507073	0.00507073	0.00507073
NEG_q272	Organic acid	Other	Protocatechuic Acid	898742	1.22079e+06	873092	477597	135197	424931	0.00507073	113360	0.00507073	855529	1.12812e+06	699459	0.00507073	65137.6	0.00507073
NEG_q287	Organic acid	Other	Salicylic Acid	1.20661e+06	626538	418513	101050	194129	112719	0.00507073	0.00507073	0.00507073	6.55554e+06	5.97804e+06	3.97087e+06	1.31987e+06	875482	923388
NEG_q293	Organic acid	Carboxylic Acids	Shikimic Acid	1.08398e+06	1.35275e+06	993952	7.39105e+07	5.39265e+07	8.45753e+07	1.45608e+06	1.52051e+06	1.09581e+06	4.98406e+06	1.63157e+07	7.78109e+06	1.85304e+06	1.08948e+06	3.06604e+06
NEG_q294	Organic acid	Carboxylic Acids	(S)-Malic Acid	3.983e+07	1.75311e+07	1.7759e+07	2.31919e+08	2.18773e+08	2.31781e+08	2.78631e+07	1.72698e+07	7.91605e+06	5.13208e+07	7.72287e+07	7.69237e+07	3.29718e+07	4.02434e+07	3.52711e+07
NEG_q299	Organic acid	Carboxylic Acids	Succinic Acid	380406	505878	347622	7.38312e+06	8.54043e+06	6.91145e+06	2.97339e+06	1.80723e+06	443587	934953	1.03994e+06	1.3338e+06	1.43565e+06	1.67582e+06	1.68257e+06
NEG_q304	Organic acid	Other	Taurine	100225	58146.3	59002.2	322507	1.59655e+06	521867	40068.1	46974.2	82356	148008	252577	109038	437831	297648	355843
NEG_q307	Organic acid	Carboxylic Acids	Terephthalic Acid	259142	306411	262688	0.00507073	0.00507073	38586.8	0.00507073	0.00507073	0.00507073	0.00507073	225053	180367	87508	150059	82342.7
NEG_q312	Organic acid	Carboxylic Acids	Trans-Aconitic Acid	196475	81912.9	53372.2	656843	622141	570094	718376	522127	433455	244676	250311	543940	13111.8	26413.8	12618
NEG_q313	Organic acid	Carboxylic Acids	Traumatic Acid	9888.5	9925.79	6407.01	31681	32635.4	24334.5	7205.34	785.076	17285.7	21798.4	36953.3	22590.2	28957.2	19677.8	30300.9
NEG_q314	Organic acid	Carboxylic Acids	Tricarballylic Acid	74877.9	39257.5	50381.9	135096	172115	118222	0.00507073	0.00507073	50771.3	102581	0.00507073	148205	18406.2	17632	12035.3
NEG_q325	Organic acid	Other	(+)-Usnic Acid	0.00507073	0.00507073	0.00507073	9192.76	22945.1	8411.39	0.00507073	0.00507073	0.00507073	19249.9	75314.3	17411.7	105057	247901	190017
NEG_q328	Organic acid	Other	Vanillic Acid	0.00507073	0.00507073	0.00507073	28391.1	0.00507073	16877.6	0.00507073	6883.49	0.00507073	114565	190783	86493	21821.4	23439.1	30906.5
NEG_q333	Organic acid	Carboxylic Acids	(Z)-Aconitic Acid	4.25147e+06	3.66052e+06	2.92296e+06	1.29792e+07	9.402e+06	1.43598e+07	4.22534e+06	3.48982e+06	3.54974e+06	2.35908e+06	4.15784e+06	3.33527e+06	717263	982679	1.0081e+06
POS_q39	Organic acid	Carboxylic Acids	Allysine(6-Oxo Dl-Norleucine)	0.00507073	3640.57	2994.06	10745	5470.44	6292.99	2681.03	0.00507073	17767.3	21672.9	1844.89	19112.4	0.00507073	13029.2	0.00507073
POS_q91	Organic acid	Carboxylic Acids	Hygric Acid	266449	168566	108265	0.00507073	993195	0.00507073	129621	59518	43761.1	191577	58198.7	149941	18868.8	0.00507073	0.00507073
POS_q92	Organic acid	Carboxylic Acids	Imidazoleacetic Acid (Hydrochloride)	76484.6	151378	58894.9	386481	387943	443713	119643	207748	146378	202406	72510.5	77692.3	179600	96747.7	95789.6
POS_q106	Organic acid	Carboxylic Acids	L-Azetidine-2-Carboxylic Acid	8602.76	889.183	2762.52	5373.71	1369.51	4480.06	893.676	3759.25	2835.62	3818.65	11862.7	905.151	8094.02	0.00507073	0.00507073
POS_q177	Organic acid	Carboxylic Acids	Tiglic Acid	124825	60847.2	74279.4	363271	306471	223193	82410.8	42009.7	66813	92905.7	40271.8	74398.1	122666	183115	158998
POS_q191	Organic acid	Carboxylic Acids	Γ-Aminobutyric Acid	2.39573e+06	2.77711e+06	2.50217e+06	5.04579e+06	4.72331e+06	3.43836e+06	3.68798e+06	4.44472e+06	3.99171e+06	3.24956e+06	3.58608e+06	2.94208e+06	2.09706e+06	1.81495e+06	1.76373e+06
NEG_t112	Organic Acid	Carboxylic Acids	2-(5'-Methylthio)pentylmalic acid	319822	299230	316140	1657.86	1079.76	1657.34	0.00507073	0.00507073	58.2919	997.033	1369.02	1861	2489.23	2493.67	3099.64
NEG_t13	Organic Acid	Carboxylic Acids	Floctafenine	1277.6	1263.09	1333.81	122.463	98.6192	135.262	0.00507073	0.00507073	0.00507073	648.265	471.62	896.952	2476.11	2439.3	2168.23
NEG_t130	Organic Acid	Carboxylic Acids	Prephenate	14.43	0.00507073	0.399329	21925.3	26198	30647.1	13.3113	5.45821	8.09575	77.3866	145.175	450.245	182.01	364.291	224.962
NEG_t135	Organic Acid	Carboxylic Acids	Obtusaquinone	78.3238	106.688	116.783	269.793	84.3993	178.625	0.00507073	0.00507073	0.00507073	526.14	469.913	592.106	12.3238	63.4773	28.2588
NEG_t138	Organic Acid	Carboxylic Acids	Oleuropein_aglycone	200.109	242.55	155.813	57.2349	87.2552	0.00507073	41.2881	126.369	576.777	105.56	122.955	213.365	303.566	171.06	184.588
POS_t110	Organic Acid	Carboxylic Acids	Deoxypyridinoline	35.8821	42.4704	47.3704	0.00507073	5.89033	5.10886	14.9247	0.056342	13.2047	291.986	395.943	404.114	1003.9	932.901	1119.36
POS_t13	Organic Acid	Carboxylic Acids	cis-1,2-Dihydroxy-4-methylcyclohexa-3,5-diene-1-carboxylate	422.652	461.999	454.186	5866.85	4403.5	4724.77	11194.1	9475.84	9963.73	688.295	789.441	916.678	64.8134	195.567	106.372
POS_t57	Organic Acid	Carboxylic Acids	MEGxm0_000328	0.00507073	0.00507073	0.00507073	0.00507073	0.00507073	0.00507073	0.00507073	0.00507073	0.00507073	0.00507073	0.00507073	0.00507073	14980.1	15103.7	14040.3
POS_t77	Organic Acid	Carboxylic Acids	Loganate	4.53793	30.1572	19.4579	20.0927	14.7152	26.4551	0.00507073	7.84363	9.15576	239.051	219.942	345.669	1984.19	1940.13	2118.18

[truncated: 9 more sheets: Others, Phenylpropanoids, Polyphenols, Quinones, Steroids, Sugars and alcohols, Terpenoids, Vitamins, Xanthones]
