# Supplementary material for: Widely Targeted Metabolomics Analysis of the Roots, Stems, Leaves, Flowers, and Fruits of Camellia luteoflora, a Species with an Extremely Small Population
Source: Molecules. 2024 Oct 8;29(19):4754. doi: 10.3390/molecules29194754 (PMC11477736; doi:10.3390/molecules29194754)
Supplement: Supplementary file 1 [file molecules-29-04754-s001.zip › Table S3.xlsx]

## Sheet: UP
R_vs_F	R_vs_Fr	R_vs_S	R_vs_L	F_vs_Fr	F_vs_S	F_vs_L	Fr_vs_S	Fr_vs_L	S_vs_L
13(S)-Hydroxyoctadeca-9(Z),11(E)-Dienoic Acid (13-Hode)	2-C-Methyl-D-Erythrono-1,4-Lactone	12,13-Dihome	12,13-Dihome	2-C-Methyl-D-Erythrono-1,4-Lactone	1-O-Acetyl Britannilactone	1,4-Anthraquinone	13(S)-Hydroxyoctadeca-9(Z),11(E)-Dienoic Acid (13-Hode)	1,3-Dicaffeoylquinic Acid	1,4-Anthraquinone
1H-Indole-5-Carboxylic Acid	2'''-N-Acetyl-6'''-Deamino-6'''-Hydroxyparomomycin Ii	13(S)-Hydroxyoctadeca-9(Z),11(E)-Dienoic Acid (13-Hode)	1,4-Anthraquinone	2'''-N-Acetyl-6'''-Deamino-6'''-Hydroxyparomomycin Ii	2,4-Dihydroxybenzoic Acid	2,4-Dihydroxybenzoic Acid	1D-Myo-Inositol 1,4-Bisphosphate	1,4-Anthraquinone	1-O-Galloyl-6-O-Cinnamoylglucose
2,3-Dihydroxy-4-Methoxybenzoic Acid	4-Acetamidobutanoic Acid	1D-Myo-Inositol 1,4-Bisphosphate	1-O-Galloyl-6-O-Cinnamoylglucose	4-Acetamidobutanoic Acid	2,6-Dihydroxybenzoic Acid	2,6-Dihydroxybenzoic Acid	1H-Indole-5-Carboxylic Acid	1-O-Galloyl-6-O-Cinnamoylglucose	2-O-Β-D-Glucopyranosyl-L-Ascorbic Acid
2-C-Methyl-D-Erythrono-1,4-Lactone	4-Pyridoxic Acid	1H-Indole-5-Carboxylic Acid	2,3-Dihydroxy-4-Methoxybenzoic Acid	4-Pyridoxic Acid	3',4'-Dihydroxyacetophenone	2-Hydroxy-3-Methoxybenzoic Acid Glucose Ester	1-O-Acetyl Britannilactone	2,3-Dihydroxy-4-Methoxybenzoic Acid	2-Tert-Butyl-1,4-Benzoquinone
2-Dimethylaminoethylphosphonic Acid	Aconitic Acid	1-O-Acetyl Britannilactone	2,4,6-Trihydroxybenzoic Acid	Coreopsin	3,5-Dihydroxybenzoic Acid	2-O-Β-D-Glucopyranosyl-L-Ascorbic Acid	2,4-Dihydroxybenzoic Acid	2,4-Dihydroxybenzoic Acid	3,4-Dimethoxycinnamic Acid
2'-Hydroxygenistein	Aminomalonic Acid	2,4,6-Trihydroxybenzoic Acid	2,4-Dihydroxybenzoic Acid	Dl-Arginine	3-O-Feruloylquinic Acid	2-Tert-Butyl-1,4-Benzoquinone	2,6-Dihydroxybenzoic Acid	2,6-Dihydroxybenzoic Acid	3,5-Di-Tert-Butylphenol
3,4-Dimethoxycinnamic Acid	Coreopsin	2,4-Dihydroxybenzoic Acid	2-C-Methyl-D-Erythrono-1,4-Lactone	D(+)-Raffinose (Pentahydrate)	4-Hydroxyacetophenone	3',4'-Dihydroxyacetophenone	2'-Deoxyguanosine	2'-Deoxyguanosine	Acanthoside B
3''-Oxogentamicin A2	D-Galacturonic Acid (Hydrate)	2,6-Dihydroxybenzoic Acid	2-Dimethylaminoethylphosphonic Acid	Juglanin	5-Feruloylquinic Acid	3,4-Dimethoxycinnamic Acid	2-Dimethylaminoethylphosphonic Acid	2-Dimethylaminoethylphosphonic Acid	Acetylpyrazine
(3R,4R)-3,4-Dihydroxydihydrofuran-2(3H)-One	D-Glucuronic Acid Lactone	2-Dimethylaminoethylphosphonic Acid	2-O-Β-D-Glucopyranosyl-L-Ascorbic Acid	L-Ascorbic Acid	5-Methoxy-7-Hydroxycoumarin	3,5-Di-Tert-Butylphenol	3',4'-Dihydroxyacetophenone	2-Hydroxy-3-Methoxybenzoic Acid Glucose Ester	Alpha-D-Glucose
4-Pyridoxic Acid	Dihydrobaicalein	(-)-3-Dehydroshikimic Acid	2-Tert-Butyl-1,4-Benzoquinone	N-Acetyl-L-Tryptophan	6-Hydroxymethylherniarin	3-O-Caffeoylquinic Acid Methyl Ester	3,5-Dihydroxybenzoic Acid	2-O-Β-D-Glucopyranosyl-L-Ascorbic Acid	Bevirimat
5'-Guanylic Acid (Disodium Salt)	Dihydrokaempferol	3-O-Feruloylquinic Acid	3,4-Dimethoxycinnamic Acid	Obacunone	Alismol	Acanthoside B	3-(Carboxymethylamino)Propanoic Acid	2-Tert-Butyl-1,4-Benzoquinone	Chlorogenic Acid
5-Methoxy-7-Hydroxycoumarin	Dl-Asparagine	5-Feruloylquinic Acid	3,5-Di-Tert-Butylphenol	Phthalic Acid	Allitol	Allitol	(-)-3-Dehydroshikimic Acid	2-Tridecanone	Cichoriin
6-Hydroxyhexanoic Acid	Dl-Isocitric Acid (Trisodium Salt)	5-Methoxy-7-Hydroxycoumarin	3-O-Caffeoylquinic Acid Methyl Ester	Pterostilbene	Arbutin	Alpha-D-Glucose	3-O-Feruloylquinic Acid	3',4'-Dihydroxyacetophenone	Cinnamyl Acetate
6-Hydroxynicotinic Acid	Dl-Tartaric Acid	Abscisic Acid	(3R,4R)-3,4-Dihydroxydihydrofuran-2(3H)-One	1,4-Diaminobutane (Dihydrochloride)	(-)-Catechin Gallate	Apigenin	4-Hydroxyacetophenone	3,4-Dimethoxycinnamic Acid	Corosolic Acid
Abscisic Acid	D-Melibiose	Alismol	Abscisic Acid	Kynurine	Cichoriin	Arbutin	4-Hydroxyisoleucine	3,5-Di-Tert-Butylphenol	Damascone
Aconitic Acid	D-Pantothenic Acid (Hemicalcium Salt)	Allitol	Acanthoside B	L-Arginine	Cryptochlorogenic Acid	Bevirimat	5-Feruloylquinic Acid	3-O-Caffeoylquinic Acid Methyl Ester	D-Arabitol
Alpha-D-Glucose	D(+)-Raffinose (Pentahydrate)	Arbutin	Acetylpyrazine	L-Leucine	D-Mannitol	Brevifolincarboxylic Acid	5-Methoxy-7-Hydroxycoumarin	6-Hydroxymethylherniarin	Diacetoxy-6-Gingerdiol
Aminomalonic Acid	Gallic Acid	Azetidine-2-Carboxylic Acid	Allitol	L-Lysine Hydrochloride	D-(-)-Quinic Acid	Calceolarioside B	6-Hydroxymethylherniarin	Acanthoside B	Dihydrolipoic Acid
Azetidine-2-Carboxylic Acid	Gallic Acid (Hydrate)	Calystegine N1	Alpha-D-Glucose	Maltotetraose	D-Sorbitol	Chlorogenic Acid	Alismol	Allitol	Dl-Glyceric Acid
Calystegine N1	Juglanin	(-)-Catechin Gallate	Apigenin	Nystose	Dulcite	Cichoriin	Allitol	Alpha-D-Glucose	D-(+)-Maltose Monohydrate
(-)-Catechin Gallate	Kaempferol-3-O-Galactoside	Cichoriin	Arbutin	Riboflavin	(-)-Epicatechin	Cinnamyl Acetate	Arbutin	Apigenin	D-Melibiose
Chlortetracycline	Lactitol (Monohydrate)	Coreopsin	Bevirimat	Stachyose	Eriodictyol	Corosolic Acid	(-)-Aspartic Acid	Arbutin	Engeletin
Cinnamyl Acetate	L-Allothreonine	Cryptochlorogenic Acid	Brevifolincarboxylic Acid	Stachyose (Tetrahydrate)	Esculin	Cryptochlorogenic Acid	(-)-Catechin Gallate	Bevirimat	Esculin
Danshensu (Sodium Salt)	L(+)-Arabinose	Danshensu (Sodium Salt)	Calceolarioside B	Kalopanaxsaponin G	Gallic Aldehyde	Damascone	Cichoriin	Brevifolincarboxylic Acid	Eugenol
D-Arabinose	L-Ascorbic Acid	D-Arabinose	Chlorogenic Acid	Tetracycline	Glucosyringic Acid	D-Arabitol	Cryptochlorogenic Acid	Calceolarioside B	Euscaphic Acid
D-Arabitol	L-Tartaric Acid	D-Fructose-6-Phosphate (Disodium) Salt	Cichoriin	Chrysophanol 1-O-beta-tetraglucoside	Griffonilide	Diacetoxy-6-Gingerdiol	Danshensu (Sodium Salt)	Chlorogenic Acid	Fructo-Oligosaccharide Dp8 / Gf7
D-Fructose	L-Threonine	D-Galacturonic Acid (Hydrate)	Cinnamyl Acetate	NCGC00380753-01_C16H28O12_6-O-Isobutyryl-alpha-D-glucopyranosyl alpha-D-glucopyranoside	Hydroxytyrosol	Dihydrolipoic Acid	D-Arabinose	Cichoriin	(-)-Fucose
D-Fructose-6-Phosphate (Disodium) Salt	L-Tyrosine	D-Gluconic Acid	Corosolic Acid	4'-O-trans-p-Coumaroylmussaenoside	Lucidone	Dihydroresveratrol	D-Fructose-6-Phosphate (Disodium) Salt	Cinnamyl Acetate	Glycylglycine
D-Galacturonic Acid (Hydrate)	L-Xylose	D-Glucose 6-Phosphate	Cryptochlorogenic Acid	N-Fructosyl alliin - H2O	Mannitol	Dl-Glyceric Acid	D-Glucose 6-Phosphate	Corosolic Acid	Hyperoside
D-Gluconic Acid	Maltose	D-Glucose 6-Phosphate (Disodium Salt)	Damascone	Hypoxantindeoxyriboside	Oxalic Acid	D-Sorbitol	D-Glucose 6-Phosphate (Disodium Salt)	Cryptochlorogenic Acid	Incensole
D(+)-Glucose	N-Acetyl-L-Tryptophan	D-Glucuronic Acid Lactone	D-Arabitol	Bacopaside N2	Phorbol	Dulcite	D-(+)-Malic Acid	Damascone	Inulin
D-Glucose 6-Phosphate (Disodium Salt)	(±)-Naringenin	Dl-Isocitric Acid (Trisodium Salt)	D-Fructose	[D-Asp3,E-Dhb7]-Microcystin-RR	Phyllostine	Engeletin	D-Mannitol	D-Arabitol	Isomaltose
D-Glucuronic Acid	Naringenin Chalcone	Dl-Tartaric Acid	D(+)-Glucose	Zingiberen newsaponin	Procurcumenol	Eriocitrin	D-(-)-Quinic Acid	Diacetoxy-6-Gingerdiol	Isoorientin
D-Glucuronic Acid Lactone	Obacunone	D-(+)-Malic Acid	Diacetoxy-6-Gingerdiol	Tartronate	Procyanidin B3	Esculin	D-Sorbitol	Dihydrolipoic Acid	Isoquercitrin
Dihydrokaempferol	Oleaside A	D-Mannitol	Dihydrolipoic Acid	NCGC00384763-01_C54H86O24_1-O-(3-{[Hexopyranosyl-(1->3)-[hexopyranosyl-(1->4)]hexopyranuronosyl]oxy}-28-oxoolean-12-en-28-yl)hexopyranose	Protocatechuic Acid	Eugenol	Dulcite	Dl-Glyceric Acid	Isovitexin
Diosmetin	Orotic Acid	D-Pantothenic Acid (Hemicalcium Salt)	Dl-Glyceric Acid	Capsianoside II	Rubinaphthin A	Euscaphic Acid	(E)-Methyl 4-Coumarate	D-Mannitol	Lactitol (Monohydrate)
Dl-Glyceric Acid	Phthalic Acid	D-(-)-Quinic Acid	Dl-Tartaric Acid	Tunicamycin A	Salicylic Acid	(-)-Fucose	(-)-Epicatechin	D-Mannoheptulose	L-Arabinitol
Dl-Isocitric Acid (Trisodium Salt)	Pterostilbene	D-Sorbitol	D-(+)-Maltose Monohydrate	Kaempferol-3-Rhamnoside-4''-Rhamnoside-7-Rhamnoside	Soyasapogenol A	Glucosyringic Acid	Eriodictyol	D-Sorbitol	L-Ascorbic Acid
Dl-Tartaric Acid	Sn-Glycerol 3-Phosphate	D(-)-Tartaric Acid	D-Mannitol	Prunetin-4'-O-glucoside	Sulfate	Glycylglycine	Esculin	Dulcite	L-Glucose
D-(+)-Malic Acid	Sucrose	Dulcite	D-Mannose	Soyasaponin beta-A	Sulfinpyrazone	Hydroxytyrosol	Galactose 1-Phosphate	(-)-Epicatechin	Maltose
D-(+)-Maltose Monohydrate	Thunberginol C	(E)-Methyl 4-Coumarate	D-Melibiose	Avermectin B1b	Α-Arbutin	Incensole	Gallic Aldehyde	Eriocitrin	Maslinic Acid
D-Mannitol	Trans-Aconitic Acid	Eriodictyol	D-Sorbitol	Sibiricose A3	2-Phenylethylamine	Isoorientin	Glucosyringic Acid	Esculin	Methyl 3-Phenylpropanoate
D-Mannoheptulose	Turanose	Esculin	D-Tagatose	Quinquenoside R1	4-Hydroxyphenylacetylglutamic Acid	Isovitexin	Glycylglycine	Eugenol	Methyl Isoferulate
D-Mannose	1,4-Diaminobutane (Dihydrochloride)	Galactose 1-Phosphate	D(-)-Tartaric Acid	Avermectin A1b aglycone	Acuminatin	L-Arabinitol	Griffonilide	Euscaphic Acid	Methylmalonic Acid
D-Melibiose	Adenosine	Gallic Aldehyde	Dulcite	Oleanane -2H, +1O, 1COOH, O-HexA-HexA	Betaine Hydrochloride	L-Ascorbic Acid	Heptanal Oxime	Fructo-Oligosaccharide Dp8 / Gf7	Moronic Acid
D-Tagatose	Astragalin	Glucosyringic Acid	Engeletin	Soyasapogenol B base + O-DDMP, O-HexA-HexA	Dl-Panthenol	L-Glucose	(-)-Hydroxycitric Acid Lactone	(-)-Fucose	Narcissin
D(-)-Tartaric Acid	Choline (Bitartrate)	Glycolic Acid	Eriocitrin	Otophylloside O	D-Panthenol	Luteolin 7-Rutinoside	Hydroxytyrosol	Gallic Acid	Naringin
Ellagic Acid	Choline (Chloride)	Glycylglycine	Esculin	Capryloylglycine	Fangchinoline	Mannitol	I-Inositol	Gallic Acid (Hydrate)	Narirutin
Eugenol	Cyanidin 3-Rutinoside	(-)-Hydroxycitric Acid Lactone	Eugenol	Adhyperfirin	Feruloylputrescine	Maslinic Acid	Isoquercitrin	Gallic Aldehyde	O-(1->4)-Alpha-L-Dihydrostreptosyl-Streptidine 6-Phosphate
(-)-Fucose	D-(+)-Trehalose	Indigo	Euscaphic Acid	Scytophycin B	Genistin	Methyl 3-Phenylpropanoate	L-Aspartic Acid	Glucosyringic Acid	Oleanolic Acid
Galactose 1-Phosphate	H-N-Me-Ala-Oh	Isoquercitrin	(-)-Fucose	6-O-Methylcerevisterol	L-Arginine (Hydrochloride)	Methyl Isoferulate	L-Glutamic Acid	Glycylglycine	Oleanonic Acid
Gallic Acid	Kynurine	L-(+)-Arabinose	Gallic Acid	Cimiaceroside A	L-Citrulline	Moronic Acid	L-Glutamic Acid (Monosodium Salt)	Hispidulin	Olivetol
Gallic Acid (Hydrate)	L-Homoserine-1	L-Tartaric Acid	Gallic Acid (Hydrate)	Chrysantellin A	Lisinopril	Narcissin	Lucidone	Hydroxytyrosol	Pheophorbide A
Gallic Aldehyde	L-Leucine	Malic Acid	Gallic Aldehyde	Blasticidin S	L-Lysine Hydrochloride	Naringin	Malic Acid	Hyperoside	Phlorizin Dihydrate
Gluconate (Sodium)	Maltotetraose	Mannitol	Glycylglycine	Azukisaponin VI	Maltotetraose	Narirutin	Mannitol	I-Inositol	Physcion 8-O-Β-D-Glucopyranoside
Glycolic Acid	Nystose	Methyl 2-Furoate	Hispidulin	methyl 3,4,5-trihydroxycyclohexene-1-carboxylate	Meloside A	Neoastilbin	Menadione	Incensole	Quercetin 3-O-(6''-Galloyl)-Β-D-Galactopyranoside
Glycylglycine	Raffinose	Methylmalonic Acid	Hyperoside	11-Oxomogroside IV	Obscuraminol D	O-(1->4)-Alpha-L-Dihydrostreptosyl-Streptidine 6-Phosphate	Methyl 2-Furoate	Isethionic Acid	Raspberry Ketone
Gossypin	Riboflavin	N-Acetyl-L-Glutamic Acid	I-Inositol	cis-1,2-Dihydroxy-4-methylcyclohexa-3,5-diene-1-carboxylate	Phyllalbine	Oleanolic Acid	Methyl 3,4-Dihydroxybenzoate	Isethionic Acid Sodium Salt	Rutin (Hydrate)
Graniline	Stachyose	Narcissin	Incensole	Meliasenin E	Phytosphingosine	Oleanonic Acid	Methyl Tridecanoate	Isoorientin	Rutin (Trihydrate)
Heptanal Oxime	Stachyose (Tetrahydrate)	(±)-Naringenin	Isethionic Acid	17,29-Didehydroiridal	R162	Olivetol	Mogrol	(+)-Isopinocampheol	Salidroside
Homogentisic Acid	Γ-Aminobutyric Acid	Naringenin Chalcone	Isethionic Acid Sodium Salt	beta-Citraurin	Stachyose	Oxalic Acid	N-Acetylnorloline	Isoquercitrin	Saponaretin
Hyperoside	Kalopanaxsaponin G	Oxalic Acid	Isomaltose	Dihydro-4,4-dimethyl-2,3-furandione	Trimethoprim	Pheophorbide A	Narcissin	Isovitexin	Schaftoside
I-Inositol	Chrysophanol 1-O-beta-tetraglucoside	Palmitoylglycine	Isoorientin	Docosahexaenoyl Ethanolamide	Γ-Glu-Phe	Phlorizin Dihydrate	Oxalic Acid	L-Arabinitol	Shanzhiside
Incensole	Carthamone	Phorbol	(+)-Isopinocampheol	Choline	Kalopanaxsaponin G	Physcion 8-O-Β-D-Glucopyranoside	Palmitoylglycine	L-Glucose	Succinic Acid
Isomaltose	NCGC00380753-01_C16H28O12_6-O-Isobutyryl-alpha-D-glucopyranosyl alpha-D-glucopyranoside	Phosphonoacetic Acid	Isoquercitrin	Amarouciaxanthin A	Gallic Acid Ethyl Ester	Pratensein	Phorbol	Mannitol	Taurine
Isoquercitrin	Kansuinine E	Phyllostine	Isovitexin	Tylosin	N-Demethyl-desepoxymaytansinol	Raspberry Ketone	Phosphonoacetic Acid	Maslinic Acid	(-)-Terpinen-4-Ol
Juglanin	4'-O-trans-p-Coumaroylmussaenoside	Rubinaphthin A	L-Arabinitol	Ganoderal A	3-Methylbutyl 6-O-(alpha-L-arabinopyranosyl)-beta-D-glucopyranoside	Rubinaphthin A	Phyllostine	Methyl 3-Phenylpropanoate	Thymoquinone
Kaempferol	2-Hydroxy-2,4-pentadienoate	Rutin (Hydrate)	L-Ascorbic Acid	Phytolaccagenic acid	Tetracycline	Rutin (Trihydrate)	Procurcumenol	Methyl Gallate	Tulipalin A
Kaempferol 3-Glucorhamnoside	N-Fructosyl alliin - H2O	Rutin (Trihydrate)	L-Glucose	Ambocin	magnoloside B	Salicylic Acid	Procyanidin B3	Methyl Isoferulate	Turanose
Kaempferol-3-O-Galactoside	Gentiopicroside	Salicylic Acid	L-Tartaric Acid	Hawkinsin	Ticagrelor	Salidroside	Protocatechuic Acid	Moronic Acid	Ursonic Acid
Lactitol (Monohydrate)	Hypoxantindeoxyriboside	(S)-Malic Acid	Luteolin 7-Rutinoside	Dehydrovomifoliol	4'-O-trans-p-Coumaroylmussaenoside	Saponaretin	(R)-(+)-Citronellal	Narcissin	Vicenin 2
L-Allothreonine	Plumieride	Sn-Glycerol 3-Phosphate	Maltose	Glaucolide A	6-O-Syringoylajugol	Schaftoside	Rutin (Hydrate)	Naringin	Violanthin
L-(+)-Arabinose	[D-Asp3,E-Dhb7]-Microcystin-RR	Soyasapogenol A	Mannitol	Prionanthoside	N-Fructosyl alliin - H2O	Shanzhiside	Rutin (Trihydrate)	Narirutin	Α-L-Rhamnose Monohydrate
L(+)-Arabinose	Azuleno(5,6-c)furan-1(3H)-one, 4,4a,5,6,7,7a,8,9-octahydro-3,4,8-trihydroxy-6,6,8-trimethyl-	Succinic Acid	Maslinic Acid	Aspartylglycosamine	Gentiopicroside	Terephthalic Acid	Salicylic Acid	Neoastilbin	3-Hydroxy-2-Phenyl-Propanamide
L-Ascorbic Acid	Tartronate	Sulfinpyrazone	Methyl 3-Phenylpropanoate		Floctafenine	(-)-Terpinen-4-Ol	(S)-Malic Acid	O-(1->4)-Alpha-L-Dihydrostreptosyl-Streptidine 6-Phosphate	Alpha-Irone
L-Methionine Sulfoxide	NCGC00384763-01_C54H86O24_1-O-(3-{[Hexopyranosyl-(1->3)-[hexopyranosyl-(1->4)]hexopyranuronosyl]oxy}-28-oxoolean-12-en-28-yl)hexopyranose	Taxifolin	Methyl Gallate		RA-V	Thymoquinone	Sodium (3S,4R,5R)-6-((Hydrogenphosphonato)Oxy)-3,4,5-Trihydroxy-2-Oxohexyl Phosphate Octahydrate	Octadecanedioic Acid	Cupressuflavone
L-Serine	Capsianoside II	(+)-Taxifolin	Methyl Isoferulate		6-O-trans-p-Coumaroylshanzhiside methyl ester	Ursonic Acid	Soyasapogenol A	Oleanolic Acid	Diosmin
L-Tartaric Acid	Kaempferol-3-Rhamnoside-4''-Rhamnoside-7-Rhamnoside	Thunberginol C	Methylmalonic Acid		Obtusaquinone	Vicenin 2	Sulfate	Oleanonic Acid	Dl-3-Phenylalanine
L-Threonine	Prunetin-4'-O-glucoside	Trans-3,4-Methylenedioxycinnamyl Alcohol	Moronic Acid		Yunantaxusin A	Violanthin	Sulfinpyrazone	Olivetol	Genistin
L-Tyrosine	Soyasaponin beta-A	Uridine 5'-Monophosphate	Myristoleic Acid		Goniodiol	Α-Arbutin	Taxifolin	Oxalic Acid	(+)-Glaucarubinone
L-Xylose	Avermectin B1b	Α-Arbutin	Narcissin		Condurango glycoside A	Α-L-Rhamnose Monohydrate	(+)-Taxifolin	Pheophorbide A	Isosaponarin
Malic Acid	Sibiricose A3	3,8'-Biapigenin	(±)-Naringenin		NCGC00385201-01_C45H76O19_(2alpha,3beta,5alpha,25S)-26-(beta-D-Glucopyranosyloxy)-2,22-dihydroxyfurostan-3-yl 2-O-(6-deoxy-alpha-L-mannopyranosyl)-beta-D-glucopyranoside	Acetyl-L-Carnitine (Hydrochloride)	Trans-3,4-Methylenedioxycinnamyl Alcohol	Phorbol	Melezitose
Methyl 3-Phenylpropanoate	Quinquenoside R1	4-Hydroxyphenylacetylglutamic Acid	Naringenin Chalcone		Azukisaponin IV	Alpha-Irone	Uridine 5'-Diphospho-D-Glucose	Phosphonoacetic Acid	Meloside A
Methyl 4-Hydroxyphenylacetate	Otophylloside O	Acuminatin	Naringin		2''-O-Acetylsprengerinin C	Betaine Hydrochloride	Uridine 5′-Diphosphoglucose (Disodium Salt)	Phyllostine	Neodiosmin
Methyl Gallate	Capryloylglycine	Asperuloside	Narirutin		S-(5'-Adenosy)-L-homocysteine	Diosmin	Α-Arbutin	Physcion 8-O-Β-D-Glucopyranoside	Pipermethystine
Methylmalonic Acid	Adhyperfirin	D-Serine	Neoastilbin		Validamycin B	Genistin	Α-L-Rhamnose Monohydrate	Plantagoside	Quercimeritrin
Mogrol	6-O-Methylcerevisterol	Fangchinoline	O-(1->4)-Alpha-L-Dihydrostreptosyl-Streptidine 6-Phosphate		Stylostatin 1	Isosaponarin	1-Aminocyclopropane-1-Carboxylic Acid	Pratensein	Rhoifolin
Mucic Acid	Cimiaceroside A	L-Leucine	Octadecanedioic Acid		Ethyl glucuronide	Maltotetraose	2-Phenylethylamine	Pyrogallol	Saponarin
Myristoleic Acid	Chrysantellin A	Maltotetraose	Oleanolic Acid		15-Demethylplumieride	Meloside A	Acetyl-L-Carnitine (Hydrochloride)	Quercetin 3-O-(6''-Galloyl)-Β-D-Galactopyranoside	Senecionine
N-Acetyl-L-Glutamic Acid	Blasticidin S	Meloside A	Oleanonic Acid		NCGC00384763-01_C54H86O24_1-O-(3-{[Hexopyranosyl-(1->3)-[hexopyranosyl-(1->4)]hexopyranuronosyl]oxy}-28-oxoolean-12-en-28-yl)hexopyranose	Neodiosmin	Acuminatin	Raspberry Ketone	Tiglic Acid
Narcissin	Azukisaponin VI	N-Benzylstearamide	Olivetol		Pedunsaponin A	Nerolidol Acetate	Betaine Hydrochloride	Rutin (Hydrate)	Vicenin 3
Nmda	methyl 3,4,5-trihydroxycyclohexene-1-carboxylate	N-Methylsarcosine	Pheophorbide A		2-(4-Hydroxyphenyl)-6-methyl-2,3-dihydro-4H-pyran-4-one	Rhoifolin	Dl-Panthenol	Rutin (Trihydrate)	Vitexin
Octadecanedioic Acid	11-Oxomogroside IV	Nsc 16590	Phorbol		NCGC00380867-01_C27H46O9_9,12,15-Octadecatrienoic acid, 3-(hexopyranosyloxy)-2-hydroxypropyl ester, (9Z,12Z,15Z)-	Saponarin	D-Panthenol	Salicylic Acid	Vitexin-2"-O-Rhamnoside
Olivetol	cis-1,2-Dihydroxy-4-methylcyclohexa-3,5-diene-1-carboxylate	Phytosphingosine	Physcion 8-O-Β-D-Glucopyranoside		6'-O-Cinnamoyl-8-epikingisidic acid	Senecionine	Fangchinoline	Salidroside	dG-C8-AaC
Orotic Acid	Choline	Stachyose	Plantagoside		Norarjunolic acid	Vicenin 3	Feruloylputrescine	Saponaretin	(4Z,7Z,10Z,13Z,16Z,19Z)-Docosahexaenoyl-CoA
Palmitoylglycine	NCGC00380626-01_C12H18O4_2-Cyclohexen-1-one, 4,6-dihydroxy-3-[(1E)-3-hydroxy-3-methyl-1-buten-1-yl]-6-methyl-, (4R,6S)-	Trimethylvinylammonium(1+)	Pratensein		Sibiricose A3	Vitexin	L-Glutamine	Schaftoside	N-Demethyl-desepoxymaytansinol
Phorbol	Agrimonolide 6-O-glucoside	Γ-Aminobutyric Acid	Pyrogallol		Aburatubolactam A	Vitexin-2"-O-Rhamnoside	L-Lysine	Shanzhiside	Phyllocactin
Phosphonoacetic Acid	Korepimedoside A	Γ-Glu-Phe	Quercetin 3-O-(6''-Galloyl)-Β-D-Galactopyranoside		Kadcoccilactone A	dG-C8-AaC	L-Lysine Hydrochloride	Sulcatone	Tetracycline
Phyllostine	Hawkinsin	Gallic Acid Ethyl Ester	Raspberry Ketone		NCGC00385692-01_C44H68O14_3-Hydroxyspirosta-5,25(27)-dien-1-yl 2-O-(6-deoxy-alpha-L-mannopyranosyl)-4-O-(2-hydroxy-3-methylpentanoyl)-alpha-L-arabinopyranoside	(4Z,7Z,10Z,13Z,16Z,19Z)-Docosahexaenoyl-CoA	Meloside A	Taurine	magnoloside B
Plantagoside	Dehydrovomifoliol	N-Demethyl-desepoxymaytansinol	Rubinaphthin A		2-Hydroxyparaconate	Gallic Acid Ethyl Ester	N-Benzylstearamide	Terephthalic Acid	Ticagrelor
Pratensein	Glaucolide A	magnoloside B	Rutin (Hydrate)		Arenicolide A	N-Demethyl-desepoxymaytansinol	N-Feruloyloctopamine	(-)-Terpinen-4-Ol	Chrysophanol 1-O-beta-tetraglucoside
Pyrogallol	Aspartylglycosamine	Ticagrelor	Rutin (Trihydrate)		Pyrenophorol	3-Methylbutyl 6-O-(alpha-L-arabinopyranosyl)-beta-D-glucopyranoside	Phyllalbine	Thymoquinone	2-(5'-Methylthio)pentylmalic acid
Raspberry Ketone		N-Fructosyl alliin - H2O	Salidroside		Deoxypyridinoline	Tetracycline	Phytosphingosine	Traumatic Acid	4'-O-trans-p-Coumaroylmussaenoside
Ribitol		Gentiopicroside	Saponaretin		Notoginsenoside T5	magnoloside B	Stachydrine Hydrochloride	Tulipalin A	6-O-Syringoylajugol
Rutin (Hydrate)		RA-V	Shanzhiside		4-(2-methyl-6-oxopyran-3-yl)butanoic acid	Ticagrelor	Trimethoprim	Uracil	Madreselvin A
Rutin (Trihydrate)		Obtusaquinone	Succinic Acid		Azukisaponin VI	Chrysophanol 1-O-beta-tetraglucoside	Trimethylvinylammonium(1+)	Uridine 5'-Diphospho-D-Glucose	N-Fructosyl alliin - H2O
(S)-2-Acetamido-4-Amino-4-Oxobutanoic Acid		Hypoxantindeoxyriboside	Sulcatone		Meliasenin E	2-(5'-Methylthio)pentylmalic acid	Γ-Glu-Phe	Uridine 5′-Diphosphoglucose (Disodium Salt)	Gentiopicroside
Shanzhiside		N-Ribosylhistidine	Taurine		17,29-Didehydroiridal	4'-O-trans-p-Coumaroylmussaenoside	Scillascilloside B-1	Ursonic Acid	Floctafenine
Shikimic Acid		Plumieride	(-)-Terpinen-4-Ol		NCGC00384973-01_C13H22O4_(3E)-4-(1,2,4-Trihydroxy-2,6,6-trimethylcyclohexyl)-3-buten-2-one	Gingerglycolipid C	Gallic Acid Ethyl Ester	(+)-Usnic Acid	Yunantaxusin A
(S)-Malic Acid		Azukisaponin IV	Thymoquinone		Dihydro-4,4-dimethyl-2,3-furandione	6-O-Syringoylajugol	Ticagrelor	Usnic Acid Sodium	Shatavarin IV
Sn-Glycerol 3-Phosphate		S-(5'-Adenosy)-L-homocysteine	Traumatic Acid		Pyrenocine B putative	Madreselvin A	2-(5'-Methylthio)pentylmalic acid	Vanillic Acid	Neoastragaloside I
Sodium 5-Hydroxyhexanoate		Protoplumericin A	Tulipalin A		Eucommiol	N-Fructosyl alliin - H2O	N1-Amidinostreptamine 6-phosphate	Vicenin 2	Picfeltarraenin IV
Succinic Acid		Validamycin B	Turanose		Lysine conjugated cholic acid	Gentiopicroside	Floctafenine	Violanthin	1-Oleoylglycerophosphocholine
Sulcatone		Pyrenocin C putative	Ursonic Acid		Tylosin	Floctafenine	RA-V	Xanthorin	Plumieride
Taxifolin		pinolidoxin	(+)-Usnic Acid		Dereplicator Identification - E'Surugamide_D'	Eucommioside	Obtusaquinone	Α-Arbutin	Azukisaponin IV
Thymoquinone		Urate-3-ribonucleoside	Usnic Acid Sodium		Orotidine	6-O-trans-p-Coumaroylshanzhiside methyl ester	Yunantaxusin A	Α-L-Rhamnose Monohydrate	2''-O-Acetylsprengerinin C
Trans-Aconitic Acid		9-Hydroxycanthin-6-one	Vanillic Acid		NCGC00380960-01_C30H50O6_13,17,24,25-Tetrahydroxy-16,23-epoxydammaran-3-one	Yunantaxusin A	Goniodiol	Β-Amyrin	Zingiberen newsaponin
Traumatic Acid		NCGC00384763-01_C54H86O24_1-O-(3-{[Hexopyranosyl-(1->3)-[hexopyranosyl-(1->4)]hexopyranuronosyl]oxy}-28-oxoolean-12-en-28-yl)hexopyranose	Xanthorin		(2R)-8-ethyl-7-hydroxy-5-methoxy-2-methyl-2,3-dihydrochromen-4-one	Goniodiol	Shatavarin IV	2'-Deoxyadenosine	Protoplumericin A
Tricarballylic Acid		NCGC00380867-01_C27H46O9_9,12,15-Octadecatrienoic acid, 3-(hexopyranosyloxy)-2-hydroxypropyl ester, (9Z,12Z,15Z)-	Α-Arbutin		Buergerinin B	Oleuropein_aglycone	N-Ribosylhistidine	3,8'-Biapigenin	Baohuoside V
Turanose		Rabdosia acid A	Α-L-Rhamnose Monohydrate		NCGC00380928-01_C11H14O6_3,4,7-Trihydroxy-7-methyl-2-[(1E)-1-propen-1-yl]-2,3,4,7-tetrahydro-5H-furo[3,4-b]pyran-5-one	Shatavarin IV	Condurango glycoside A	Acetyl-L-Carnitine (Hydrochloride)	NCGC00385544-01_C21H26O6_(2S,3R,3aS,7aR)-5-Allyl-2-(4-hydroxy-3-methoxyphenyl)-3a,7a-dimethoxy-3-methyl-3,3a,7,7a-tetrahydro-1-benzofuran-6(2H)-one
Uridine 5'-Monophosphate		Megalomicin C1	Β-Amyrin		1,6-Dihydroxy-5-methylcyclohexa-2,4-dienecarboxylate	Neoastragaloside I	1-Oleoylglycerophosphocholine	Betaine Hydrochloride	Stylostatin 1
Uridine 5'-Monophosphate Disodium Salt		Sibiricose A3	2,3-Pentanedione		8beta-(2-Hydroxy-2-methyl-3-oxobutyryloxy)glucozaluzanin C	Condurango glycoside A	S-(5'-Adenosy)-L-homocysteine	Diosmin	9-Hydroxycanthin-6-one
Xanthorin		Aburatubolactam A	3,8'-Biapigenin		Loganate	Picfeltarraenin IV	Validamycin B	Epitulipinolide	Tartronate
(Z)-Aconitic Acid		Otophylloside F	Acetyl-L-Carnitine (Hydrochloride)		p-Vinylphenyl O-[beta-D-apiofuranosyl-(1-6)]-beta-D-glucopyranoside	1-Oleoylglycerophosphocholine	6-O-Vanilloylajugol	Genistin	15-Demethylplumieride
Β-Amyrin		25(S)-Hydroxyprotopanaxatriol	Alpha-Irone		Cnicin	Bacopaside N2	pinolidoxin	Isobutyryl-L-Carnitine (Chloride)	Pedunsaponin A
Γ-Cyclodextrin		2-Hydroxyparaconate	Cupressuflavone		Prionanthoside	NCGC00385201-01_C45H76O19_(2alpha,3beta,5alpha,25S)-26-(beta-D-Glucopyranosyloxy)-2,22-dihydroxyfurostan-3-yl 2-O-(6-deoxy-alpha-L-mannopyranosyl)-beta-D-glucopyranoside	Stylostatin 1	Isosaponarin	Mudanoside B
1-Methyladenosine		Capryloylglycine	D-Galactose		2,7-Dimethyl-1,4-dihydroxynaphthalene 1-O-glucoside	Plumieride	Ethyl glucuronide	Knightinol	Tunicamycin A
2,3-Pentanedione		Arenicolide A	Diosmin		T-2 Toxin tetraol	Azukisaponin IV	Urate-3-ribonucleoside	Meloside A	Myrianthic acid 3,23-acetonide
2-Methoxycinnamaldehyde		Pyrenophorol	Isobutyryl-L-Carnitine (Chloride)			2''-O-Acetylsprengerinin C	2-(4-Hydroxyphenyl)-6-methyl-2,3-dihydro-4H-pyran-4-one	Neodiosmin	Megalomicin C1
3,8'-Biapigenin		Deoxypyridinoline	Isosaponarin			Zingiberen newsaponin	NCGC00380867-01_C27H46O9_9,12,15-Octadecatrienoic acid, 3-(hexopyranosyloxy)-2-hydroxypropyl ester, (9Z,12Z,15Z)-	Phyllalbine	Norarjunolic acid
3-Hydroxy-2-Phenyl-Propanamide		Blasticidin S	Knightinol			Baohuoside V	6'-O-Cinnamoyl-8-epikingisidic acid	Pipermethystine	Actein
7-Hydroxy-4H-Chromen-4-One		4-(2-methyl-6-oxopyran-3-yl)butanoic acid	Maltotetraose			Torosachrysone 8-O-beta-gentiobioside	Aburatubolactam A	Quercimeritrin	Furostane base -2H + O-Hex
Adenosine		Azukisaponin VI	Melezitose			NCGC00385544-01_C21H26O6_(2S,3R,3aS,7aR)-5-Allyl-2-(4-hydroxy-3-methoxyphenyl)-3a,7a-dimethoxy-3-methyl-3,3a,7,7a-tetrahydro-1-benzofuran-6(2H)-one	Kadcoccilactone A	Rhoifolin	Aburatubolactam A
Asperuloside		Demethoxyencecalinol	Meloside A			Stylostatin 1	25(S)-Hydroxyprotopanaxatriol	Saponarin	Euphohelioscopin A
Astragalin		Estrone glucuronide	Neodiosmin			Tartronate	2-Hydroxyparaconate	Senecionine	Soyasaponin gamma-A
Benzoyleneurea		cis-1,2-Dihydroxy-4-methylcyclohexa-3,5-diene-1-carboxylate	Pipermethystine			massonianoside A	Ikshusterol 3-O-glucoside	Tiglic Acid	Sominone
Bruceine B		NCGC00384973-01_C13H22O4_(3E)-4-(1,2,4-Trihydroxy-2,6,6-trimethylcyclohexyl)-3-buten-2-one	Quercimeritrin			15-Demethylplumieride	22-Oxodocosanoate	Tombozine	2'-O-Methylinosine
Cupressuflavone		Pyrenocine B putative	Raffinose			NCGC00384763-01_C54H86O24_1-O-(3-{[Hexopyranosyl-(1->3)-[hexopyranosyl-(1->4)]hexopyranuronosyl]oxy}-28-oxoolean-12-en-28-yl)hexopyranose	Docosanedioate	Trimethoprim	25(S)-Hydroxyprotopanaxatriol
Cyanidin 3-Rutinoside		Eucommiol	Saponarin			Pedunsaponin A	Arenicolide A	Vicenin 3	Cucurbitacin A
D-Alanine		Narbomycin	Senecionine			Tunicamycin A	Xanthorhamnin	Vitexin	NCGC00385692-01_C44H68O14_3-Hydroxyspirosta-5,25(27)-dien-1-yl 2-O-(6-deoxy-alpha-L-mannopyranosyl)-4-O-(2-hydroxy-3-methylpentanoyl)-alpha-L-arabinopyranoside
Deethylatrazine		Erythromycin E	Vitexin			NCGC00380867-01_C27H46O9_9,12,15-Octadecatrienoic acid, 3-(hexopyranosyloxy)-2-hydroxypropyl ester, (9Z,12Z,15Z)-	Rakicidin B	Vitexin-2"-O-Rhamnoside	Jatamanvaltrate B
D-Galactose		1-α-Linolenoyl-glycerol	Vitexin-2"-O-Rhamnoside			Myrianthic acid 3,23-acetonide	Pyrenophorol	dG-C8-AaC	Rakicidin A
Dl-3-Phenylalanine		Anemarrhenasaponin III	dG-C8-AaC			Soyasaponin beta-A	NCGC00385647-01_C15H24O4_2-[(4aS,7R,8R)-7,8-Dihydroxy-4a,8-dimethyldecahydro-2-naphthalenyl]acrylic acid	Gallic Acid Ethyl Ester	2-Hydroxyparaconate
Dl-Threonine		Dereplicator Identification - E'Surugamide_D'	(4Z,7Z,10Z,13Z,16Z,19Z)-Docosahexaenoyl-CoA			Megalomicin C1	Deoxypyridinoline	Phyllocactin	Neritaloside
D-Proline		Beta-Hederin	Valine-betaxanthin			Norarjunolic acid	4-(2-methyl-6-oxopyran-3-yl)butanoic acid	Tetracycline	Avermectin A1b aglycone
D-Serine		NCGC00381032-01_C21H32O3_(3R,4R,5R)-3-[(11E)-11,15-Hexadecadien-9-yn-1-yl]-4-hydroxy-5-methyldihydro-2(3H)-furanone	N-Demethyl-desepoxymaytansinol			Avermectin B1b	Proline-betaxanthin	Ticagrelor	Oleanane -2H, +1O, 1COOH, O-HexA-HexA
Eucannabinolide		NCGC00380960-01_C30H50O6_13,17,24,25-Tetrahydroxy-16,23-epoxydammaran-3-one	Phyllocactin			Actein	Demethoxyencecalinol	2-(5'-Methylthio)pentylmalic acid	Soyasaponin gamma-G
Gastrodin		NCGC00347389-02_C42H72O14_beta-D-Glucopyranoside, (3beta,6alpha,9xi,12beta)-3,12,20-trihydroxydammar-24-en-6-yl 2-O-beta-D-glucopyranosyl-	3-Methylbutyl 6-O-(alpha-L-arabinopyranosyl)-beta-D-glucopyranoside			Furostane base -2H + O-Hex	Estrone glucuronide	Carthamone	Otophylloside O
Guanosine		Buergerinin B	magnoloside B			Sibiricose A3	NCGC00384973-01_C13H22O4_(3E)-4-(1,2,4-Trihydroxy-2,6,6-trimethylcyclohexyl)-3-buten-2-one	4'-O-trans-p-Coumaroylmussaenoside	NCGC00380204-01_C26H38O6_Androsta-11,15-diene-14-carboxylic acid, 3,15,19-trihydroxy-4,4,8,12,16-pentamethyl-17-oxo-, methyl ester
H-N-Me-Ala-Oh		NCGC00380928-01_C11H14O6_3,4,7-Trihydroxy-7-methyl-2-[(1E)-1-propen-1-yl]-2,3,4,7-tetrahydro-5H-furo[3,4-b]pyran-5-one	Ticagrelor			Aburatubolactam A	Dihydro-4,4-dimethyl-2,3-furandione	6-O-Syringoylajugol	Ikshusterol 3-O-glucoside
Imidazoleacetic Acid (Hydrochloride)		1,6-Dihydroxy-5-methylcyclohexa-2,4-dienecarboxylate	Chrysophanol 1-O-beta-tetraglucoside			Euphohelioscopin A	Pyrenocine B putative	Madreselvin A	3-O-Acetyl-16 alpha-hydroxytrametenolic acid
L-Proline		Loganate	Carthamone			Soyasaponin gamma-A	Eucommiol	N-Fructosyl alliin - H2O	Erythromycin D
Lusianthridin		7-Z-Trifostigmanoside I	4'-O-trans-p-Coumaroylmussaenoside			2'-O-Methylinosine	Narbomycin	N1-Amidinostreptamine 6-phosphate	Estriol 3,17-dihexanoate
Methoxatin Disodium Salt		Merenskine N-oxide	Madreselvin A			25(S)-Hydroxyprotopanaxatriol	Lysine conjugated cholic acid	Gentiopicroside	PG(18:3(9Z,12Z,15Z)/20:3(8Z,11Z,14Z))
N2-Methylguanosine		Cnicin	N-Fructosyl alliin - H2O			Cucurbitacin A	1-α-Linolenoyl-glycerol	Floctafenine	Mesendanin K
Nicotiflorin		Prionanthoside	Gentiopicroside			NCGC00385692-01_C44H68O14_3-Hydroxyspirosta-5,25(27)-dien-1-yl 2-O-(6-deoxy-alpha-L-mannopyranosyl)-4-O-(2-hydroxy-3-methylpentanoyl)-alpha-L-arabinopyranoside	Dereplicator Identification - E'Surugamide_D'	Prephenate	Arenicolide A
Nystose		Aspartylglycosamine	Floctafenine			Jatamanvaltrate B	albocycline	RA-V	Soyasapogenol E base + O-Hex-HexA
Physalin D		NCGC00380966-01_C12H16O4_6H-2-Benzopyran-6-one, 1,7,8,8a-tetrahydro-7,8-dihydroxy-3,5,7-trimethyl-, (7S,8S,8aS)-	Prephenate			Licoricesaponin H2	Orotidine	Eucommioside	Methyl gypsogenin 3-O-beta-D-glucuronopyranoside
Piperlongumine		T-2 Toxin tetraol	Yunantaxusin A			Rakicidin A	NCGC00381032-01_C21H32O3_(3R,4R,5R)-3-[(11E)-11,15-Hexadecadien-9-yn-1-yl]-4-hydroxy-5-methyldihydro-2(3H)-furanone	Yunantaxusin A	Pedunsaponin C
Pterolactam		Parispseudoside C	Shatavarin IV			2-Hydroxyparaconate	2,4-dihydroxyheptadecyl acetate	Goniodiol	Xanthorhamnin
Quercetin 3-O-Neohesperidoside			3-O-Methylellagic acid			Neritaloside	NCGC00380960-01_C30H50O6_13,17,24,25-Tetrahydroxy-16,23-epoxydammaran-3-one	Shatavarin IV	Rakicidin B
Quercimeritrin			17-(Furan-3-yl)-7-hydroxy-4,4,8-trimethylandrosta-1,14-diene-3,16-dione (Nimbocinol)			Avermectin A1b aglycone	(2R)-8-ethyl-7-hydroxy-5-methoxy-2-methyl-2,3-dihydrochromen-4-one	3-O-Methylellagic acid	Isoginsenoside Rh3
Rutin			Plumieride			Oleanane -2H, +1O, 1COOH, O-HexA-HexA	Buergerinin B	Condurango glycoside A	4-[3-methyl-5-(5,6,7-trihydroxy-1,2,4a,5-tetramethyl-3,4,6,7,8,8a-hexahydro-2H-naphthalen-1-yl)pentoxy]-4-oxobutanoic acid
Thiamine (Hydrochloride)			Azukisaponin IV			Otophylloside O	NCGC00380928-01_C11H14O6_3,4,7-Trihydroxy-7-methyl-2-[(1E)-1-propen-1-yl]-2,3,4,7-tetrahydro-5H-furo[3,4-b]pyran-5-one	Picfeltarraenin IV	Adhyperfirin
Tiglic Acid			Phelligridin B			NCGC00380204-01_C26H38O6_Androsta-11,15-diene-14-carboxylic acid, 3,15,19-trihydroxy-4,4,8,12,16-pentamethyl-17-oxo-, methyl ester	1,6-Dihydroxy-5-methylcyclohexa-2,4-dienecarboxylate	1-Oleoylglycerophosphocholine	Scytophycin B
Trimethylvinylammonium(1+)			Protoplumericin A			3-O-Acetyl-16 alpha-hydroxytrametenolic acid	8beta-(2-Hydroxy-2-methyl-3-oxobutyryloxy)glucozaluzanin C	17-(Furan-3-yl)-7-hydroxy-4,4,8-trimethylandrosta-1,14-diene-3,16-dione (Nimbocinol)	6-O-Methylcerevisterol
Scillascilloside B-1			Baohuoside V			Erythromycin D	Loganate	Plumieride	Cimiaceroside A
Valine-betaxanthin			Gingerglycolipid B			15-Deoxoeucosterol	7-Z-Trifostigmanoside I	Phelligridin B	Methyl ganoderate C6
N-Demethyl-desepoxymaytansinol			Torosachrysone 8-O-beta-gentiobioside			Estriol 3,17-dihexanoate	Merenskine N-oxide	Protoplumericin A	beta-Acetyldigoxin
6''-O-Malonyldaidzin			NCGC00385544-01_C21H26O6_(2S,3R,3aS,7aR)-5-Allyl-2-(4-hydroxy-3-methoxyphenyl)-3a,7a-dimethoxy-3-methyl-3,3a,7,7a-tetrahydro-1-benzofuran-6(2H)-one			PG(18:3(9Z,12Z,15Z)/20:3(8Z,11Z,14Z))	p-Vinylphenyl O-[beta-D-apiofuranosyl-(1-6)]-beta-D-glucopyranoside	Baohuoside V	NCGC00385647-01_C15H24O4_2-[(4aS,7R,8R)-7,8-Dihydroxy-4a,8-dimethyldecahydro-2-naphthalenyl]acrylic acid
Phyllocactin			pinolidoxin			Mesendanin K	Cnicin	Torosachrysone 8-O-beta-gentiobioside	Deoxypyridinoline
Chrysophanol 1-O-beta-tetraglucoside			9-Hydroxycanthin-6-one			Arenicolide A	Prionanthoside	NCGC00385544-01_C21H26O6_(2S,3R,3aS,7aR)-5-Allyl-2-(4-hydroxy-3-methoxyphenyl)-3a,7a-dimethoxy-3-methyl-3,3a,7,7a-tetrahydro-1-benzofuran-6(2H)-one	Azukisaponin VI
Carthamone			Tartronate			Soyasapogenol E base + O-Hex-HexA	2,7-Dimethyl-1,4-dihydroxynaphthalene 1-O-glucoside	Validamycin B	methyl 3,4,5-trihydroxycyclohexene-1-carboxylate
NCGC00380753-01_C16H28O12_6-O-Isobutyryl-alpha-D-glucopyranosyl alpha-D-glucopyranoside			Gingerglycolipid A			Methyl gypsogenin 3-O-beta-D-glucuronopyranoside	NCGC00380966-01_C12H16O4_6H-2-Benzopyran-6-one, 1,7,8,8a-tetrahydro-7,8-dihydroxy-3,5,7-trimethyl-, (7S,8S,8aS)-	6-O-Vanilloylajugol	Capsianoside I
Kansuinine E			15-Demethylplumieride			Pedunsaponin C	T-2 Toxin tetraol	pinolidoxin	11-Oxomogroside IV
2-Hydroxy-2,4-pentadienoate			Pedunsaponin A			Dregeoside A11		Stylostatin 1	Meliasenin E
N7-Methylguanosine			Myrianthic acid 3,23-acetonide			Rakicidin B		9-Hydroxycanthin-6-one	5-[(E)-3-hydroxy-3-methylbut-1-enyl]-2-methylcyclohex-5-ene-1,2,4-triol
2-Amino-3-phosphonopropanoate			Soyasaponin beta-A			Apratoxin F		massonianoside A	L-Pyrrolysine
austadiol			Rabdosia acid A			Isoginsenoside Rh3		Gingerglycolipid A	beta-Citraurin
Gentiopicroside			Megalomicin C1			Melophlin P		Tunicamycin A	Cycloserine
Prephenate			Actein			Zamanic acid		NCGC00380867-01_C27H46O9_9,12,15-Octadecatrienoic acid, 3-(hexopyranosyloxy)-2-hydroxypropyl ester, (9Z,12Z,15Z)-	Pyrenocine B putative
Hypoxantindeoxyriboside			Sibiricose A3			Adhyperfirin		6'-O-Cinnamoyl-8-epikingisidic acid	Eucommiol
Shatavarin IV			Aburatubolactam A			Scytophycin B		Myrianthic acid 3,23-acetonide	Carabrolactone A
3-O-Methylellagic acid			Otophylloside F			6-O-Methylcerevisterol		Actein	NCGC00380160-01_C24H40O5_4-{[5-(7-Hydroxy-5,5,8a-trimethyl-2-methylenedecahydro-1-naphthalenyl)-3-methylpentyl]oxy}-4-oxobutanoic acid
Plumieride			Sominone			Cimiaceroside A		Furostane base -2H + O-Hex	Narbomycin
NCGC00380930-01_C15H26O4_1H-Indene-4-carboxylic acid, octahydro-3a-hydroxy-3-(hydroxymethyl)-1,1,3,5-tetramethyl-			2'-O-Methylinosine			Methyl ganoderate C6		Aburatubolactam A	Erythromycin E
Phelligridin B			25(S)-Hydroxyprotopanaxatriol			beta-Acetyldigoxin		Euphohelioscopin A	Anemarrhenasaponin III
Protoplumericin A			Cucurbitacin A			NCGC00385647-01_C15H24O4_2-[(4aS,7R,8R)-7,8-Dihydroxy-4a,8-dimethyldecahydro-2-naphthalenyl]acrylic acid		Soyasaponin gamma-A	Triumbelletin
Gingerglycolipid B			Jatamanvaltrate B			Deoxypyridinoline		Gymnestrogenin	25-Hydroxyvitamin D2
Azuleno(5,6-c)furan-1(3H)-one, 4,4a,5,6,7,7a,8,9-octahydro-3,4,8-trihydroxy-6,6,8-trimethyl-			Rakicidin A			Notoginsenoside T5		Sominone	20(S),24(R)-Ocotillol
6-O-Vanilloylajugol			2-Hydroxyparaconate			Azukisaponin VI		2'-O-Methylinosine	MEGxm0_000328
pinolidoxin			Neritaloside			Capsianoside I		25(S)-Hydroxyprotopanaxatriol	NCGC00381032-01_C21H32O3_(3R,4R,5R)-3-[(11E)-11,15-Hexadecadien-9-yn-1-yl]-4-hydroxy-5-methyldihydro-2(3H)-furanone
Urate-3-ribonucleoside			Otophylloside O			11-Oxomogroside IV		Cucurbitacin A	16-hydroxy-4,4,8,10,14-pentamethyl-17-(4,5,6-trihydroxy-6-methylheptan-2-yl)-1,2,5,6,7,9,11,12,15,16-decahydrocyclopenta[a]phenanthren-3-one
9-Hydroxycanthin-6-one			NCGC00380204-01_C26H38O6_Androsta-11,15-diene-14-carboxylic acid, 3,15,19-trihydroxy-4,4,8,12,16-pentamethyl-17-oxo-, methyl ester			Meliasenin E		NCGC00385692-01_C44H68O14_3-Hydroxyspirosta-5,25(27)-dien-1-yl 2-O-(6-deoxy-alpha-L-mannopyranosyl)-4-O-(2-hydroxy-3-methylpentanoyl)-alpha-L-arabinopyranoside	NCGC00380960-01_C30H50O6_13,17,24,25-Tetrahydroxy-16,23-epoxydammaran-3-one
Tartronate			Ikshusterol 3-O-glucoside			17,29-Didehydroiridal		Jatamanvaltrate B	Phytolaccagenic acid
Gingerglycolipid A			3-O-Acetyl-16 alpha-hydroxytrametenolic acid			5-[(E)-3-hydroxy-3-methylbut-1-enyl]-2-methylcyclohex-5-ene-1,2,4-triol		Licoricesaponin H2	Erythromycin A enol ether
Megalomicin C1			Erythromycin D			L-Pyrrolysine		Rakicidin A	NCGC00380928-01_C11H14O6_3,4,7-Trihydroxy-7-methyl-2-[(1E)-1-propen-1-yl]-2,3,4,7-tetrahydro-5H-furo[3,4-b]pyran-5-one
Actein			PG(18:3(9Z,12Z,15Z)/20:3(8Z,11Z,14Z))			beta-Citraurin		2-Hydroxyparaconate	NCGC00347808-02_C18H22O6_(5E,11E)-7,8,14,16-Tetrahydroxy-3-methyl-3,4,7,8,9,10-hexahydro-1H-2-benzoxacyclotetradecin-1-one
Sominone			Arenicolide A			NCGC00384973-01_C13H22O4_(3E)-4-(1,2,4-Trihydroxy-2,6,6-trimethylcyclohexyl)-3-buten-2-one		Neritaloside	1,6-Dihydroxy-5-methylcyclohexa-2,4-dienecarboxylate
8-methyltocol			Soyasapogenol E base + O-Hex-HexA			Dihydro-4,4-dimethyl-2,3-furandione		NCGC00380204-01_C26H38O6_Androsta-11,15-diene-14-carboxylic acid, 3,15,19-trihydroxy-4,4,8,12,16-pentamethyl-17-oxo-, methyl ester	Loganate
Quinquenoside R1			Pedunsaponin C			Pyrenocine B putative		Ikshusterol 3-O-glucoside	7-Z-Trifostigmanoside I
2-Hydroxyparaconate			Dregeoside A11			Eucommiol		3-O-Acetyl-16 alpha-hydroxytrametenolic acid	Aloenin
Neritaloside			Xanthorhamnin			Narbomycin		Erythromycin D	Ambocin
Capryloylglycine			Rakicidin B			Erythromycin E		15-Deoxoeucosterol	Hawkinsin
Arenicolide A			Apratoxin F			Anemarrhenasaponin III		PG(18:3(9Z,12Z,15Z)/20:3(8Z,11Z,14Z))	Cnicin
Soyasapogenol E base + O-Hex-HexA			Isoginsenoside Rh3			Dereplicator Identification - E'Surugamide_D'		Mesendanin K	Niflumic acid
Xanthorhamnin			Melophlin P			Triumbelletin		Arenicolide A	2',2'-Difluoro-2'-deoxyuridine
Methyl linoleate			Adhyperfirin			25-Hydroxyvitamin D2		Soyasapogenol E base + O-Hex-HexA	Digallic acid
Isoginsenoside Rh3			6-O-Methylcerevisterol			20(S),24(R)-Ocotillol		Methyl gypsogenin 3-O-beta-D-glucuronopyranoside	M1dG
Methyl ganoderate C6			Methyl ganoderate C6			MEGxm0_000328		Pedunsaponin C	Acetoacetyl-CoANa3
Blasticidin S			NCGC00385647-01_C15H24O4_2-[(4aS,7R,8R)-7,8-Dihydroxy-4a,8-dimethyldecahydro-2-naphthalenyl]acrylic acid			NCGC00381032-01_C21H32O3_(3R,4R,5R)-3-[(11E)-11,15-Hexadecadien-9-yn-1-yl]-4-hydroxy-5-methyldihydro-2(3H)-furanone		Dregeoside A11	Sanguiin H11
methyl 3,4,5-trihydroxycyclohexene-1-carboxylate			Deoxypyridinoline			16-hydroxy-4,4,8,10,14-pentamethyl-17-(4,5,6-trihydroxy-6-methylheptan-2-yl)-1,2,5,6,7,9,11,12,15,16-decahydrocyclopenta[a]phenanthren-3-one		Xanthorhamnin	2,7-Dimethyl-1,4-dihydroxynaphthalene 1-O-glucoside
Demethoxyencecalinol			Blasticidin S			NCGC00380960-01_C30H50O6_13,17,24,25-Tetrahydroxy-16,23-epoxydammaran-3-one		Rakicidin B	Aspartylglycosamine
Estrone glucuronide			Azukisaponin VI			Phytolaccagenic acid		Apratoxin F	NCGC00380966-01_C12H16O4_6H-2-Benzopyran-6-one, 1,7,8,8a-tetrahydro-7,8-dihydroxy-3,5,7-trimethyl-, (7S,8S,8aS)-
cis-1,2-Dihydroxy-4-methylcyclohexa-3,5-diene-1-carboxylate			methyl 3,4,5-trihydroxycyclohexene-1-carboxylate			(2R)-8-ethyl-7-hydroxy-5-methoxy-2-methyl-2,3-dihydrochromen-4-one		Isoginsenoside Rh3	T-2 Toxin tetraol
L-Pyrrolysine			Capsianoside I			Buergerinin B		Zamanic acid
Cycloserine			Estrone glucuronide			NCGC00380928-01_C11H14O6_3,4,7-Trihydroxy-7-methyl-2-[(1E)-1-propen-1-yl]-2,3,4,7-tetrahydro-5H-furo[3,4-b]pyran-5-one		Scytophycin B
Carabrolactone A			11-Oxomogroside IV			NCGC00347808-02_C18H22O6_(5E,11E)-7,8,14,16-Tetrahydroxy-3-methyl-3,4,7,8,9,10-hexahydro-1H-2-benzoxacyclotetradecin-1-one		Methyl ganoderate C6
Narbomycin			5-[(E)-3-hydroxy-3-methylbut-1-enyl]-2-methylcyclohex-5-ene-1,2,4-triol			1,6-Dihydroxy-5-methylcyclohexa-2,4-dienecarboxylate		beta-Acetyldigoxin
Anemarrhenasaponin III			L-Pyrrolysine			8beta-(2-Hydroxy-2-methyl-3-oxobutyryloxy)glucozaluzanin C		NCGC00385647-01_C15H24O4_2-[(4aS,7R,8R)-7,8-Dihydroxy-4a,8-dimethyldecahydro-2-naphthalenyl]acrylic acid
NCGC00380626-01_C12H18O4_2-Cyclohexen-1-one, 4,6-dihydroxy-3-[(1E)-3-hydroxy-3-methyl-1-buten-1-yl]-6-methyl-, (4R,6S)-			Cycloserine			Loganate		16-Hydroxylanosta-7,24-dien-3-one (Kulinone)
7-Z-Trifostigmanoside I			Pyrenocine B putative			7-Z-Trifostigmanoside I		Deoxypyridinoline
Aloenin			Eucommiol			Aloenin		4-(2-methyl-6-oxopyran-3-yl)butanoic acid
Korepimedoside A			Carabrolactone A			Ambocin		Capsianoside I
Niflumic acid			Narbomycin			Merenskine N-oxide		Demethoxyencecalinol
2',2'-Difluoro-2'-deoxyuridine			Erythromycin E			p-Vinylphenyl O-[beta-D-apiofuranosyl-(1-6)]-beta-D-glucopyranoside		Estrone glucuronide
Narchinol B			Anemarrhenasaponin III			Hawkinsin		17,29-Didehydroiridal
Aspartylglycosamine			Triumbelletin			Cnicin		5-[(E)-3-hydroxy-3-methylbut-1-enyl]-2-methylcyclohex-5-ene-1,2,4-triol
NCGC00380966-01_C12H16O4_6H-2-Benzopyran-6-one, 1,7,8,8a-tetrahydro-7,8-dihydroxy-3,5,7-trimethyl-, (7S,8S,8aS)-			20(S),24(R)-Ocotillol			Niflumic acid		L-Pyrrolysine
T-2 Toxin tetraol			MEGxm0_000328			2',2'-Difluoro-2'-deoxyuridine		Pyrenocine B putative
Parispseudoside C			NCGC00381032-01_C21H32O3_(3R,4R,5R)-3-[(11E)-11,15-Hexadecadien-9-yn-1-yl]-4-hydroxy-5-methyldihydro-2(3H)-furanone			Digallic acid		Eucommiol
			NCGC00380960-01_C30H50O6_13,17,24,25-Tetrahydroxy-16,23-epoxydammaran-3-one			Acetoacetyl-CoANa3		NCGC00380160-01_C24H40O5_4-{[5-(7-Hydroxy-5,5,8a-trimethyl-2-methylenedecahydro-1-naphthalenyl)-3-methylpentyl]oxy}-4-oxobutanoic acid
			(2R)-8-ethyl-7-hydroxy-5-methoxy-2-methyl-2,3-dihydrochromen-4-one			Prionanthoside		Narbomycin
			NCGC00380928-01_C11H14O6_3,4,7-Trihydroxy-7-methyl-2-[(1E)-1-propen-1-yl]-2,3,4,7-tetrahydro-5H-furo[3,4-b]pyran-5-one			Sanguiin H11		Erythromycin E
			NCGC00347808-02_C18H22O6_(5E,11E)-7,8,14,16-Tetrahydroxy-3-methyl-3,4,7,8,9,10-hexahydro-1H-2-benzoxacyclotetradecin-1-one			2,7-Dimethyl-1,4-dihydroxynaphthalene 1-O-glucoside		Lysine conjugated cholic acid
			1,6-Dihydroxy-5-methylcyclohexa-2,4-dienecarboxylate			NCGC00380966-01_C12H16O4_6H-2-Benzopyran-6-one, 1,7,8,8a-tetrahydro-7,8-dihydroxy-3,5,7-trimethyl-, (7S,8S,8aS)-		Anemarrhenasaponin III
			Agrimonolide 6-O-glucoside			T-2 Toxin tetraol		Dereplicator Identification - E'Surugamide_D'
			Loganate					Triumbelletin
			7-Z-Trifostigmanoside I					25-Hydroxyvitamin D2
			Aloenin					20(S),24(R)-Ocotillol
			Ambocin					MEGxm0_000328
			Merenskine N-oxide					Carylophyllene Oxide
			Korepimedoside A					NCGC00381032-01_C21H32O3_(3R,4R,5R)-3-[(11E)-11,15-Hexadecadien-9-yn-1-yl]-4-hydroxy-5-methyldihydro-2(3H)-furanone
			Hawkinsin					16-hydroxy-4,4,8,10,14-pentamethyl-17-(4,5,6-trihydroxy-6-methylheptan-2-yl)-1,2,5,6,7,9,11,12,15,16-decahydrocyclopenta[a]phenanthren-3-one
			Cnicin					NCGC00380960-01_C30H50O6_13,17,24,25-Tetrahydroxy-16,23-epoxydammaran-3-one
			Niflumic acid					iridal
			2',2'-Difluoro-2'-deoxyuridine					(2R)-8-ethyl-7-hydroxy-5-methoxy-2-methyl-2,3-dihydrochromen-4-one
			Digallic acid					Buergerinin B
			M1dG					NCGC00380928-01_C11H14O6_3,4,7-Trihydroxy-7-methyl-2-[(1E)-1-propen-1-yl]-2,3,4,7-tetrahydro-5H-furo[3,4-b]pyran-5-one
			Narchinol B					NCGC00347808-02_C18H22O6_(5E,11E)-7,8,14,16-Tetrahydroxy-3-methyl-3,4,7,8,9,10-hexahydro-1H-2-benzoxacyclotetradecin-1-one
			Acetoacetyl-CoANa3					1,6-Dihydroxy-5-methylcyclohexa-2,4-dienecarboxylate
			Prionanthoside					8beta-(2-Hydroxy-2-methyl-3-oxobutyryloxy)glucozaluzanin C
			Sanguiin H11					Agrimonolide 6-O-glucoside
			Aspartylglycosamine					Loganate
			NCGC00380966-01_C12H16O4_6H-2-Benzopyran-6-one, 1,7,8,8a-tetrahydro-7,8-dihydroxy-3,5,7-trimethyl-, (7S,8S,8aS)-					7-Z-Trifostigmanoside I
			T-2 Toxin tetraol					Aloenin
								Ambocin
								Merenskine N-oxide
								p-Vinylphenyl O-[beta-D-apiofuranosyl-(1-6)]-beta-D-glucopyranoside
								Cnicin
								Niflumic acid
								2',2'-Difluoro-2'-deoxyuridine
								Digallic acid
								M1dG
								Acetoacetyl-CoANa3
								Prionanthoside
								Sanguiin H11
								2,7-Dimethyl-1,4-dihydroxynaphthalene 1-O-glucoside
								NCGC00380966-01_C12H16O4_6H-2-Benzopyran-6-one, 1,7,8,8a-tetrahydro-7,8-dihydroxy-3,5,7-trimethyl-, (7S,8S,8aS)-
								T-2 Toxin tetraol

## Sheet: DOWN
R_vs_F	R_vs_Fr	R_vs_S	R_vs_L	F_vs_Fr	F_vs_S	F_vs_L	Fr_vs_S	Fr_vs_L	S_vs_L
11-Keto-Beta-Boswellic Acid	11-Keto-Beta-Boswellic Acid	11-Keto-Beta-Boswellic Acid	11-Keto-Beta-Boswellic Acid	1,3-Dicaffeoylquinic Acid	2'-Hydroxygenistein	1D-Myo-Inositol 1,4-Bisphosphate	2-C-Methyl-D-Erythrono-1,4-Lactone	1D-Myo-Inositol 1,4-Bisphosphate	12,13-Dihome
2-Hydroxy-3-Methoxybenzoic Acid Glucose Ester	13(S)-Hydroxyoctadeca-9(Z),11(E)-Dienoic Acid (13-Hode)	3''-Oxogentamicin A2	2-Hydroxy-3-Methoxybenzoic Acid Glucose Ester	13(S)-Hydroxyoctadeca-9(Z),11(E)-Dienoic Acid (13-Hode)	3,4-Dimethoxycinnamic Acid	2,3-Dihydroxy-4-Methoxybenzoic Acid	2'''-N-Acetyl-6'''-Deamino-6'''-Hydroxyparomomycin Ii	2-C-Methyl-D-Erythrono-1,4-Lactone	1D-Myo-Inositol 1,4-Bisphosphate
2-Hydroxypalmitic Acid	2-Hydroxy-3-Methoxybenzoic Acid Glucose Ester	6-Hydroxymethylherniarin	2-Hydroxypalmitic Acid	1,4-Anthraquinone	3''-Oxogentamicin A2	2-C-Methyl-D-Erythrono-1,4-Lactone	4-Acetamidobutanoic Acid	2'''-N-Acetyl-6'''-Deamino-6'''-Hydroxyparomomycin Ii	2,6-Dihydroxybenzoic Acid
3',4'-Dihydroxyacetophenone	2-Hydroxypalmitic Acid	Afzelin	3',4'-Dihydroxyacetophenone	1,4-Chrysenequinone	(3R,4R)-3,4-Dihydroxydihydrofuran-2(3H)-One	2'-Hydroxygenistein	4-Pyridoxic Acid	4-Acetamidobutanoic Acid	3',4'-Dihydroxyacetophenone
3,5-Dihydroxybenzoic Acid	2-O-Β-D-Glucopyranosyl-L-Ascorbic Acid	Arachidonic Acid	3,5-Dihydroxybenzoic Acid	1D-Myo-Inositol 1,4-Bisphosphate	4-Pyridoxic Acid	3,5-Dihydroxybenzoic Acid	Acetylpyrazine	4-Pyridoxic Acid	3,5-Dihydroxybenzoic Acid
4-Hydroxyacetophenone	3',4'-Dihydroxyacetophenone	D-Melibiose	3''-Oxogentamicin A2	1H-Indole-5-Carboxylic Acid	6-Hydroxyhexanoic Acid	3-(Carboxymethylamino)Propanoic Acid	Coreopsin	Aconitic Acid	3-(Carboxymethylamino)Propanoic Acid
6-Hydroxymethylherniarin	3,5-Dihydroxybenzoic Acid	Eicosapentaenoic Acid	4-Hydroxyacetophenone	2,3-Dihydroxy-4-Methoxybenzoic Acid	6-Hydroxynicotinic Acid	3''-Oxogentamicin A2	D-Glucuronic Acid Lactone	Aminomalonic Acid	(-)-3-Dehydroshikimic Acid
Afzelin	3-O-Acetyloleanolic Acid	Hydroxytyrosol	6-Hydroxymethylherniarin	2-Dimethylaminoethylphosphonic Acid	Abscisic Acid	(3R,4R)-3,4-Dihydroxydihydrofuran-2(3H)-One	Dihydrokaempferol	Carboxyatractyloside Tripotassium Salt	4-Hydroxyacetophenone
Alyxialactone	3-O-Feruloylquinic Acid	Isoliquiritigenin	Afzelin	2'-Hydroxygenistein	Alpha-D-Glucose	4-Hydroxyisoleucine	Dl-Asparagine	Coreopsin	4-Hydroxyisoleucine
Arachidonic Acid	3''-Oxogentamicin A2	Isomaltose	Alyxialactone	2-Tert-Butyl-1,4-Benzoquinone	Azetidine-2-Carboxylic Acid	5'-Guanylic Acid (Disodium Salt)	Dl-Isocitric Acid (Trisodium Salt)	D-Glucuronic Acid Lactone	5'-Guanylic Acid (Disodium Salt)
Cyclo(L-Leu-Trans-4-Hydroxy-L-Pro)	4-Hydroxyacetophenone	Lucidone	Aminomalonic Acid	3,4-Dimethoxycinnamic Acid	Calystegine N1	6-Hydroxyhexanoic Acid	D-(+)-Maltose Monohydrate	Dihydrobaicalein	6-Hydroxymethylherniarin
Eicosapentaenoic Acid	5-Feruloylquinic Acid	Maltose	Arachidonic Acid	3,5-Dihydroxybenzoic Acid	Chlortetracycline	6-Hydroxynicotinic Acid	D-Melibiose	Dihydrokaempferol	Allantoic Acid
(-)-Epicatechin	6-Hydroxymethylherniarin	Methyl 3,4-Dihydroxybenzoate	Cyclo(L-Leu-Trans-4-Hydroxy-L-Pro)	3,5-Di-Tert-Butylphenol	Danshensu (Sodium Salt)	Abscisic Acid	D-Pantothenic Acid (Hemicalcium Salt)	Dl-Arginine	Allitol
Griffonilide	Allitol	Momordin Ic	Dl-Asparagine	3-(Carboxymethylamino)Propanoic Acid	D-Arabinose	Aconitic Acid	D(+)-Raffinose (Pentahydrate)	Dl-Asparagine	(-)-Aspartic Acid
Hydroxytyrosol	Alyxialactone	Momordin Iic	D-Pantothenic Acid (Hemicalcium Salt)	3-O-Feruloylquinic Acid	D-Fructose	Allantoic Acid	Juglanin	Dl-Isocitric Acid (Trisodium Salt)	Calystegine N1
Isoliquiritigenin	Arachidonic Acid	Naringin	Eicosapentaenoic Acid	3''-Oxogentamicin A2	D-Fructose-6-Phosphate (Disodium) Salt	Aminomalonic Acid	Kaempferol-3-O-Galactoside	D-Pantothenic Acid (Hemicalcium Salt)	(-)-Catechin Gallate
Lucidone	Calceolarioside B	Phlorizin Dihydrate	(-)-Epicatechin	(3R,4R)-3,4-Dihydroxydihydrofuran-2(3H)-One	D-Galacturonic Acid (Hydrate)	(-)-Aspartic Acid	Lactitol (Monohydrate)	Glycolic Acid	Danshensu (Sodium Salt)
Luteolin 7-Rutinoside	Chlorogenic Acid	Pimelic Acid	Griffonilide	4-Hydroxyisoleucine	D-Gluconic Acid	Azetidine-2-Carboxylic Acid	L(+)-Arabinose	Juglanin	D-Arabinose
Momordin Ic	Cyclo(L-Leu-Trans-4-Hydroxy-L-Pro)	Sulfate	Heptanal Oxime	5-Methoxy-7-Hydroxycoumarin	D(+)-Glucose	Calystegine N1	L-Ascorbic Acid	Kaempferol-3-O-Galactoside	D-Fructose-6-Phosphate (Disodium) Salt
Momordin Iic	Dulcite	2'-Deoxyadenosine	Hydroxytyrosol	6-Hydroxynicotinic Acid	D-Glucuronic Acid	(-)-Catechin Gallate	Linalyl Acetate	L-Allothreonine	D-Galacturonic Acid (Hydrate)
Naringin	Eicosapentaenoic Acid	2'-O-Methyladenosine	Isoliquiritigenin	Abscisic Acid	D-Glucuronic Acid Lactone	Chlortetracycline	L-Xylose	L-Ascorbic Acid	D-Gluconic Acid
Oleanolic Acid	(-)-Epicatechin	2-Phenylethylamine (Hydrochloride)	L-Allothreonine	Alpha-D-Glucose	Dl-Glyceric Acid	Cytidine 5'-Monophosphate	Maltose	Linalyl Acetate	D-Glucose 6-Phosphate
Oxalic Acid	Glucosyringic Acid	(3-Carboxypropyl)Trimethylammonium Chloride	L-(+)-Arabinose	Apigenin	Dl-Tartaric Acid	Danshensu (Sodium Salt)	N-Acetyl-L-Tryptophan	L-Serine	D-Glucose 6-Phosphate (Disodium Salt)
Oxohydrastinine	Griffonilide	Acetylcholine (Chloride)	L-Methionine Sulfoxide	(-)-Aspartic Acid	D-(+)-Malic Acid	D-Arabinose	(±)-Naringenin	L-Threonine	D-Glucuronic Acid Lactone
Papain	Heptanal Oxime	Ganoderic Acid L	L-Threonine	Azetidine-2-Carboxylic Acid	D-(+)-Maltose Monohydrate	D-Fructose	Phthalic Acid	L-Tyrosine	Dl-Isocitric Acid (Trisodium Salt)
Phlorizin Dihydrate	(-)-Hydroxycitric Acid Lactone	L-Lysine	Lucidone	(-)-Catechin Gallate	D-Mannoheptulose	D-Fructose-6-Phosphate (Disodium) Salt	Pterostilbene	Malonic Acid	D-Mannitol
Pimelic Acid	Hydroxytyrosol	L-Lysine Hydrochloride	Methacycline	Chlortetracycline	D-Mannose	D-Galacturonic Acid (Hydrate)	Sucrose	Methyl 4-Hydroxyphenylacetate	D-Pantothenic Acid (Hemicalcium Salt)
P-Mentha-1(7),2-Diene	I-Inositol	Melezitose	Methyl 3,4-Dihydroxybenzoate	Cinnamyl Acetate	D-Melibiose	D-Gluconic Acid	Turanose	Mucic Acid	D-(-)-Quinic Acid
Protocatechuic Acid	Isoliquiritigenin	Phyllalbine	Methyl 4-Hydroxyphenylacetate	Danshensu (Sodium Salt)	D-Tagatose	D(+)-Glucose	Γ-Cyclodextrin	N-Acetyl-L-Tryptophan	D-Sorbitol
Pseudobufarenogin	Lucidone	Pyridoxine (Hydrochloride)	Momordin Ic	D-Arabinose	D(-)-Tartaric Acid	D-Glucose 6-Phosphate (Disodium Salt)	1,4-Diaminobutane (Dihydrochloride)	(±)-Naringenin	Dulcite
Sulfate	Mannitol	Trimethoprim	Momordin Iic	D-Arabitol	Eugenol	D-Glucuronic Acid	Adenosine	Obacunone	Ellagic Acid
Terephthalic Acid	Methyl 3,4-Dihydroxybenzoate	Tetracycline	O-Acetylserine	D-Fructose	Fructo-Oligosaccharide Dp8 / Gf7	D-Glucuronic Acid Lactone	Astragalin	Orotic Acid	(-)-Epicatechin
2-Phenylethylamine (Hydrochloride)	Methyl Tridecanoate	2-(5'-Methylthio)pentylmalic acid	Orotic Acid	D-Fructose-6-Phosphate (Disodium) Salt	(-)-Fucose	Dihydrokaempferol	Choline (Bitartrate)	Phthalic Acid	Eriodictyol
(3-Carboxypropyl)Trimethylammonium Chloride	Momordin Ic	Gingerglycolipid C	Oxohydrastinine	D-Galacturonic Acid (Hydrate)	Galactose 1-Phosphate	Dl-Isocitric Acid (Trisodium Salt)	Choline (Chloride)	Pterostilbene	Galactose 1-Phosphate
4-Hydroxyphenylacetylglutamic Acid	Momordin Iic	6-O-Syringoylajugol	Papain	D-Gluconic Acid	Gallic Acid	Dl-Tartaric Acid	Guanosine	Sulfate	Gluconate (Sodium)
Acetylcholine (Chloride)	Naringin	austadiol	Perseitol	D(+)-Glucose	Gallic Acid (Hydrate)	D-(+)-Malic Acid	H-N-Me-Ala-Oh	Thunberginol C	Glucosyringic Acid
Apiin	Oleanolic Acid	Floctafenine	Phlorizin Dihydrate	D-Glucose 6-Phosphate (Disodium Salt)	Gluconate (Sodium)	D-Mannoheptulose	Kynurine	Trans-Aconitic Acid	Glycolic Acid
Diosmin	Oxalic Acid	Goniodiol	Pimelic Acid	D-Glucuronic Acid	Glycolic Acid	D-Mannose	L-Leucine	(Z)-Aconitic Acid	Griffonilide
Feruloylputrescine	Papain	Neoastragaloside I	P-Mentha-1(7),2-Diene	D-Glucuronic Acid Lactone	Glycylglycine	D-Tagatose	L-Proline	Γ-L-Glutamyl-L-Alanine	Heptanal Oxime
Ganoderic Acid L	Phlorizin Dihydrate	Condurango glycoside A	Protocatechuic Acid	Diacetoxy-6-Gingerdiol	Gossypin	D(-)-Tartaric Acid	Maltotetraose	1,4-Diaminobutane (Dihydrochloride)	(-)-Hydroxycitric Acid Lactone
L-Lysine Hydrochloride	Pimelic Acid	Picfeltarraenin IV	(R)-(+)-Citronellal	Dihydrolipoic Acid	Graniline	Ellagic Acid	Melezitose	(3-Carboxypropyl)Trimethylammonium Chloride	Indigo
Neodiosmin	P-Mentha-1(7),2-Diene	Qingyangshengenin A	Soyasapogenol A	Diosmetin	Hyperoside	Galactose 1-Phosphate	Riboflavin	5'-Methylthioadenosine	L-(+)-Arabinose
Phyllalbine	Protocatechuic Acid	NCGC00385201-01_C45H76O19_(2alpha,3beta,5alpha,25S)-26-(beta-D-Glucopyranosyloxy)-2,22-dihydroxyfurostan-3-yl 2-O-(6-deoxy-alpha-L-mannopyranosyl)-beta-D-glucopyranoside	Sulfate	Dl-Glyceric Acid	Isomaltose	Gallic Acid	Rosmarinic Acid-1	Adenosine	L-Aspartic Acid
(-)-Syringaresinol 4-O-Β-D-Glucopyranosi	(R)-(+)-Citronellal	[D-Asp3,E-Dhb7]-Microcystin-RR	(+)-Taxifolin	Dl-Tartaric Acid	Isoquercitrin	Gallic Acid (Hydrate)	Stachyose	Astragalin	L-Glutamic Acid
Trimethoprim	Rutin (Hydrate)	2''-O-Acetylsprengerinin C	Terephthalic Acid	D-(+)-Malic Acid	Juglanin	Gluconate (Sodium)	Stachyose (Tetrahydrate)	Choline (Bitartrate)	L-Glutamic Acid (Monosodium Salt)
Kalopanaxsaponin G	Soyasapogenol A	Zingiberen newsaponin	Uridine	D-Mannitol	Kaempferol	Glycolic Acid	Ω-Pentadecalactone	Choline (Chloride)	L-Methionine Sulfoxide
3-Methylbutyl 6-O-(alpha-L-arabinopyranosyl)-beta-D-glucopyranoside	Sulfate	Bruceanic acid C	Uridine 5′-Diphosphoglucose (Disodium Salt)	D-Mannoheptulose	Kaempferol 3-Glucorhamnoside	Gossypin	Kalopanaxsaponin G	Cyanidin 3-Rutinoside	L-Serine
Tetracycline	(+)-Taxifolin	Capsianoside II	(Z)-Aconitic Acid	D-Mannose	Kaempferol-3-O-Galactoside	Graniline	Chrysophanol 1-O-beta-tetraglucoside	D-Alanine	Mannitol
2-(5'-Methylthio)pentylmalic acid	Terephthalic Acid	Tunicamycin A	Zarzissine	D-Tagatose	Lactitol (Monohydrate)	Griffonilide	NCGC00380753-01_C16H28O12_6-O-Isobutyryl-alpha-D-glucopyranosyl alpha-D-glucopyranoside	H-Abu-Oh	Menadione
4'-O-trans-p-Coumaroylmussaenoside	Uridine 5′-Diphosphoglucose (Disodium Salt)	Kaempferol-3-Rhamnoside-4''-Rhamnoside-7-Rhamnoside	Γ-L-Glutamyl-L-Alanine	Ellagic Acid	L-(+)-Arabinose	Heptanal Oxime	N-Fructosyl alliin - H2O	H-N-Me-Ala-Oh	Methyl 3,4-Dihydroxybenzoate
Gingerglycolipid C	2'-Deoxyadenosine	Norarjunolic acid	2'-O-Methyladenosine	Eugenol	L(+)-Arabinose	Homogentisic Acid	Hypoxantindeoxyriboside	Kynurine	Methyl 4-Hydroxyphenylacetate
6-O-Syringoylajugol	2'-O-Methyladenosine	Furostane base -2H + O-Hex	2-Phenylethylamine (Hydrochloride)	(-)-Fucose	L-Ascorbic Acid	Hyperoside	[D-Asp3,E-Dhb7]-Microcystin-RR	L-Arginine	Mogrol
Floctafenine	2-Phenylethylamine (Hydrochloride)	20-O-Glucoginsenoside Rf	3-Amino-2-Piperidinone	Galactose 1-Phosphate	L-Glucose	Isoquercitrin	Zingiberen newsaponin	L-Glutamine	N-Acetyl-L-Glutamic Acid
Eucommioside	3-Amino-2-Piperidinone	Euphohelioscopin A	(3-Carboxypropyl)Trimethylammonium Chloride	Gallic Acid	L-Serine	Juglanin	Azuleno(5,6-c)furan-1(3H)-one, 4,4a,5,6,7,7a,8,9-octahydro-3,4,8-trihydroxy-6,6,8-trimethyl-	L-Leucine	(±)-Naringenin
6-O-trans-p-Coumaroylshanzhiside methyl ester	(3-Carboxypropyl)Trimethylammonium Chloride	Soyasaponin gamma-A	4-Hydroxyphenylacetylglutamic Acid	Gallic Acid (Hydrate)	L-Tartaric Acid	Kaempferol	Tartronate	L-Lysine Hydrochloride	Naringenin Chalcone
Yunantaxusin A	Acetylcholine (Chloride)	Gymnestrogenin	5'-Methylthioadenosine	Gallic Aldehyde	L-Xylose	Kaempferol 3-Glucorhamnoside	NCGC00384763-01_C54H86O24_1-O-(3-{[Hexopyranosyl-(1->3)-[hexopyranosyl-(1->4)]hexopyranuronosyl]oxy}-28-oxoolean-12-en-28-yl)hexopyranose	L-Proline	Oxalic Acid
Goniodiol	Acetyl-L-Carnitine (Hydrochloride)	3-O-alpha-Mycarosylerythronolide B	9,12,15-Octadecatrien-1-Ol	Gluconate (Sodium)	Malic Acid	Kaempferol-3-O-Galactoside	Capsianoside II	L-Valine	Phorbol
Oleuropein_aglycone	Apiin	Kadcoccilactone A	Acetylcholine (Chloride)	Glucosyringic Acid	Maltose	L-Allothreonine	Mudanoside B	Maltotetraose	Phosphonoacetic Acid
Neoastragaloside I	Diosmin	NCGC00385692-01_C44H68O14_3-Hydroxyspirosta-5,25(27)-dien-1-yl 2-O-(6-deoxy-alpha-L-mannopyranosyl)-4-O-(2-hydroxy-3-methylpentanoyl)-alpha-L-arabinopyranoside	Adenine	Glycolic Acid	Methyl 3-Phenylpropanoate	L-(+)-Arabinose	Tunicamycin A	N-Methylsarcosine	Procurcumenol
Condurango glycoside A	Feruloylputrescine	Licoricesaponin H2	Alizarin 2-Methyl Ether	Glycylglycine	Methyl 4-Hydroxyphenylacetate	L-Aspartic Acid	Kaempferol-3-Rhamnoside-4''-Rhamnoside-7-Rhamnoside	Nsc 16590	Procyanidin B3
Picfeltarraenin IV	Ganoderic Acid L	Oleanane -2H, +1O, 1COOH, O-HexA-HexA	Choline (Bitartrate)	Gossypin	Methylmalonic Acid	L-Glutamic Acid	Prunetin-4'-O-glucoside	Nystose	Protocatechuic Acid
Qingyangshengenin A	L-Glutamine	Soyasapogenol B base + O-DDMP, O-HexA-HexA	Choline (Chloride)	Graniline	Mucic Acid	L-Glutamic Acid (Monosodium Salt)	Soyasaponin beta-A	Pterolactam	(R)-(+)-Citronellal
Bacopaside N2	L-Lysine	Soyasaponin gamma-G	Feruloylputrescine	Griffonilide	Myristoleic Acid	L-Methionine Sulfoxide	Avermectin B1b	Riboflavin	Rubinaphthin A
NCGC00385201-01_C45H76O19_(2alpha,3beta,5alpha,25S)-26-(beta-D-Glucopyranosyloxy)-2,22-dihydroxyfurostan-3-yl 2-O-(6-deoxy-alpha-L-mannopyranosyl)-beta-D-glucopyranoside	L-Lysine Hydrochloride	Ikshusterol 3-O-glucoside	H-Abu-Oh	Heptanal Oxime	N-Acetyl-L-Glutamic Acid	L-Serine	Quinquenoside R1	Stachyose	Salicylic Acid
Azukisaponin IV	Neodiosmin	Tetradecylsulfate	L-Glutamine	Homogentisic Acid	Narcissin	L-Tartaric Acid	Avermectin A1b aglycone	Stachyose (Tetrahydrate)	Sodium (3S,4R,5R)-6-((Hydrogenphosphonato)Oxy)-3,4,5-Trihydroxy-2-Oxohexyl Phosphate Octahydrate
[D-Asp3,E-Dhb7]-Microcystin-RR	N-Feruloyloctopamine	15-Deoxoeucosterol	L-Lysine	Hyperoside	Nmda	L-Threonine	Oleanane -2H, +1O, 1COOH, O-HexA-HexA	Γ-Aminobutyric Acid	Soyasapogenol A
2''-O-Acetylsprengerinin C	Phyllalbine	Estriol 3,17-dihexanoate	L-Lysine Hydrochloride	I-Inositol	Orotic Acid	L-Tyrosine	Soyasapogenol B base + O-DDMP, O-HexA-HexA	Kalopanaxsaponin G	Sulfate
Zingiberen newsaponin	Piperlongumine	Mesendanin K	Lusianthridin	Incensole	Phosphonoacetic Acid	Malic Acid	Otophylloside O	Chrysophanol 1-O-beta-tetraglucoside	Taxifolin
NCGC00385544-01_C21H26O6_(2S,3R,3aS,7aR)-5-Allyl-2-(4-hydroxy-3-methoxyphenyl)-3a,7a-dimethoxy-3-methyl-3,3a,7,7a-tetrahydro-1-benzofuran-6(2H)-one	Pyridoxine (Hydrochloride)	Methyl gypsogenin 3-O-beta-D-glucuronopyranoside	L-Valine	Isoquercitrin	Plantagoside	Methyl 3,4-Dihydroxybenzoate	Capryloylglycine	NCGC00380753-01_C16H28O12_6-O-Isobutyryl-alpha-D-glucopyranosyl alpha-D-glucopyranoside	(+)-Taxifolin
Ethyl glucuronide	(-)-Syringaresinol 4-O-Β-D-Glucopyranosi	Zamanic acid	N-Methylsarcosine	Kaempferol	Pyrogallol	Methyl 4-Hydroxyphenylacetate	Adhyperfirin	Kansuinine E	Thunberginol C
Bruceanic acid C	Tombozine	gramicidin S	Obscuraminol D	Kaempferol-3-O-Galactoside	Rutin (Hydrate)	Methyl Gallate	Scytophycin B	L-Arogenate	Uridine
massonianoside A	Trimethoprim	Adhyperfirin	Phyllalbine	L-(+)-Arabinose	Rutin (Trihydrate)	Methylmalonic Acid	6-O-Methylcerevisterol	Hypoxantindeoxyriboside	Uridine 5′-Diphosphoglucose (Disodium Salt)
NCGC00384763-01_C54H86O24_1-O-(3-{[Hexopyranosyl-(1->3)-[hexopyranosyl-(1->4)]hexopyranuronosyl]oxy}-28-oxoolean-12-en-28-yl)hexopyranose	Gallic Acid Ethyl Ester	Scytophycin B	Pyridoxine (Hydrochloride)	L-Aspartic Acid	(S)-2-Acetamido-4-Amino-4-Oxobutanoic Acid	Mogrol	Cimiaceroside A	[D-Asp3,E-Dhb7]-Microcystin-RR	Uridine 5'-Monophosphate
Capsianoside II	Phyllocactin	6-O-Methylcerevisterol	R162	L-Glucose	Shikimic Acid	Mucic Acid	Chrysantellin A	Zingiberen newsaponin	(Z)-Aconitic Acid
Pedunsaponin A	Tetracycline	Cimiaceroside A	Sn-Glycero-3-Phosphocholine	L-Glutamic Acid	(S)-Malic Acid	Myristoleic Acid	Blasticidin S	Azuleno(5,6-c)furan-1(3H)-one, 4,4a,5,6,7,7a,8,9-octahydro-3,4,8-trihydroxy-6,6,8-trimethyl-	Zarzissine
2-(4-Hydroxyphenyl)-6-methyl-2,3-dihydro-4H-pyran-4-one	Ticagrelor	beta-Acetyldigoxin	Trimethoprim	L-Glutamic Acid (Monosodium Salt)	Sodium 5-Hydroxyhexanoate	N-Acetyl-L-Glutamic Acid	Azukisaponin VI	NCGC00384763-01_C54H86O24_1-O-(3-{[Hexopyranosyl-(1->3)-[hexopyranosyl-(1->4)]hexopyranuronosyl]oxy}-28-oxoolean-12-en-28-yl)hexopyranose	Β-Cyano-L-Alanine
Tunicamycin A	2-(5'-Methylthio)pentylmalic acid	Ergosterol	Trimethyl[3-(Methylthio)Propyl]Ammonium(1+)	L-Serine	Succinic Acid	Orotic Acid	methyl 3,4,5-trihydroxycyclohexene-1-carboxylate	Capsianoside II	1-Aminocyclopropane-1-Carboxylic Acid
Kaempferol-3-Rhamnoside-4''-Rhamnoside-7-Rhamnoside	3'-Methoxymirificin	Chrysantellin A	Vasicinol	L-Tartaric Acid	Turanose	Perseitol	11-Oxomogroside IV	Kaempferol-3-Rhamnoside-4''-Rhamnoside-7-Rhamnoside	1-Methyl-L-Histidine
Norarjunolic acid	Gingerglycolipid C	NCGC00385647-01_C15H24O4_2-[(4aS,7R,8R)-7,8-Dihydroxy-4a,8-dimethyldecahydro-2-naphthalenyl]acrylic acid	Γ-Aminobutyric Acid	Malic Acid	Uridine 5'-Monophosphate	Phosphonoacetic Acid	cis-1,2-Dihydroxy-4-methylcyclohexa-3,5-diene-1-carboxylate	Prunetin-4'-O-glucoside	2-Phenylethylamine
Avermectin B1b	6-O-Syringoylajugol	16-Hydroxylanosta-7,24-dien-3-one (Kulinone)	Kalopanaxsaponin G	Methyl 3,4-Dihydroxybenzoate	Uridine 5'-Monophosphate Disodium Salt	Pimelic Acid	Meliasenin E	Soyasaponin beta-A	4-Hydroxyphenylacetylglutamic Acid
Furostane base -2H + O-Hex	N1-Amidinostreptamine 6-phosphate	11-Oxomogroside IV	2-(5'-Methylthio)pentylmalic acid	Methyl 3-Phenylpropanoate	(Z)-Aconitic Acid	Plantagoside	beta-Citraurin	Avermectin B1b	5'-Methylthioadenosine
20-O-Glucoginsenoside Rf	austadiol	Meliasenin E	L-Arogenate	Methyl 4-Hydroxyphenylacetate	Γ-Cyclodextrin	Procurcumenol	Docosahexaenoyl Ethanolamide	Quinquenoside R1	9,12,15-Octadecatrien-1-Ol
Sibiricose A3	Floctafenine	17,29-Didehydroiridal	Gingerglycolipid C	Methyl Gallate	2,3-Pentanedione	Pyrogallol	Choline	Avermectin A1b aglycone	Adenine
Euphohelioscopin A	Sarmentosin	5-[(E)-3-hydroxy-3-methylbut-1-enyl]-2-methylcyclohex-5-ene-1,2,4-triol	6-O-Syringoylajugol	Methyl Isoferulate	2'-O-Methyladenosine	(S)-2-Acetamido-4-Amino-4-Oxobutanoic Acid	Amarouciaxanthin A	Oleanane -2H, +1O, 1COOH, O-HexA-HexA	Choline (Bitartrate)
Soyasaponin gamma-A	RA-V	beta-Citraurin	austadiol	Methylmalonic Acid	3,8'-Biapigenin	Shikimic Acid	Tylosin	Soyasapogenol B base + O-DDMP, O-HexA-HexA	Choline (Chloride)
Gymnestrogenin	Eucommioside	Tsugaric acid A	Eucommioside	Mogrol	3-Hydroxy-2-Phenyl-Propanamide	(S)-Malic Acid	Ganoderal A	Otophylloside O	Dl-Alanine
3-O-alpha-Mycarosylerythronolide B	Obtusaquinone	Docosahexaenoyl Ethanolamide	Obtusaquinone	Mucic Acid	7-Hydroxy-4H-Chromen-4-One	Sodium (3S,4R,5R)-6-((Hydrogenphosphonato)Oxy)-3,4,5-Trihydroxy-2-Oxohexyl Phosphate Octahydrate	Phytolaccagenic acid	Capryloylglycine	Dl-Panthenol
Kadcoccilactone A	Yunantaxusin A	NCGC00380160-01_C24H40O5_4-{[5-(7-Hydroxy-5,5,8a-trimethyl-2-methylenedecahydro-1-naphthalenyl)-3-methylpentyl]oxy}-4-oxobutanoic acid	Goniodiol	Myristoleic Acid	Adenosine	Sodium 5-Hydroxyhexanoate	NCGC00380626-01_C12H18O4_2-Cyclohexen-1-one, 4,6-dihydroxy-3-[(1E)-3-hydroxy-3-methyl-1-buten-1-yl]-6-methyl-, (4R,6S)-	Tetradecylsulfate	D-Panthenol
NCGC00385692-01_C44H68O14_3-Hydroxyspirosta-5,25(27)-dien-1-yl 2-O-(6-deoxy-alpha-L-mannopyranosyl)-4-O-(2-hydroxy-3-methylpentanoyl)-alpha-L-arabinopyranoside	Goniodiol	Lysine conjugated cholic acid	Hypoxantindeoxyriboside	Narcissin	Astragalin	Succinic Acid	Korepimedoside A	Adhyperfirin	D-Proline
Licoricesaponin H2	Shatavarin IV	Amarouciaxanthin A	Neoastragaloside I	Octadecanedioic Acid	Bruceine B	Sulfate	Hawkinsin	6-O-Methylcerevisterol	D-Serine
Oleanane -2H, +1O, 1COOH, O-HexA-HexA	Neoastragaloside I	Tylosin	N-Ribosylhistidine	Olivetol	Choline (Bitartrate)	Trans-Aconitic Acid	Dehydrovomifoliol	Cimiaceroside A	Feruloylputrescine
Soyasapogenol B base + O-DDMP, O-HexA-HexA	N-Ribosylhistidine	Ganoderal A	Condurango glycoside A	Orotic Acid	Cupressuflavone	Tricarballylic Acid	Glaucolide A	Ergosterol	H-Abu-Oh
Soyasaponin gamma-G	Condurango glycoside A	3,5-Cycloergosta-6,8(14),22-triene	Picfeltarraenin IV	Palmitoylglycine	D-Alanine	Uridine 5'-Diphospho-D-Glucose	Aspartylglycosamine	Chrysantellin A	H-N-Me-Ala-Oh
3-O-Acetyl-16 alpha-hydroxytrametenolic acid	Picfeltarraenin IV	Methyl lycernuate A	Qingyangshengenin A	Phorbol	D-Galactose	Uridine 5′-Diphosphoglucose (Disodium Salt)		Blasticidin S	L-Arginine (Hydrochloride)
Tetradecylsulfate	Qingyangshengenin A	Phytolaccagenic acid	Bacopaside N2	Phosphonoacetic Acid	Dl-3-Phenylalanine	Uridine 5'-Monophosphate		Azukisaponin VI	L-Citrulline
15-Deoxoeucosterol	NCGC00385544-01_C21H26O6_(2S,3R,3aS,7aR)-5-Allyl-2-(4-hydroxy-3-methoxyphenyl)-3a,7a-dimethoxy-3-methyl-3,3a,7,7a-tetrahydro-1-benzofuran-6(2H)-one	p-Vinylphenyl O-[beta-D-apiofuranosyl-(1-6)]-beta-D-glucopyranoside	NCGC00385201-01_C45H76O19_(2alpha,3beta,5alpha,25S)-26-(beta-D-Glucopyranosyloxy)-2,22-dihydroxyfurostan-3-yl 2-O-(6-deoxy-alpha-L-mannopyranosyl)-beta-D-glucopyranoside	Phyllostine	Dl-Threonine	Uridine 5'-Monophosphate Disodium Salt		methyl 3,4,5-trihydroxycyclohexene-1-carboxylate	L-Glutamine
Estriol 3,17-dihexanoate	Validamycin B	2,7-Dimethyl-1,4-dihydroxynaphthalene 1-O-glucoside	[D-Asp3,E-Dhb7]-Microcystin-RR	Plantagoside	D-Proline	(Z)-Aconitic Acid		11-Oxomogroside IV	Lisinopril
Mesendanin K	6-O-Vanilloylajugol		2''-O-Acetylsprengerinin C	Pratensein	Eucannabinolide	Zarzissine		cis-1,2-Dihydroxy-4-methylcyclohexa-3,5-diene-1-carboxylate	L-Leucine
Methyl gypsogenin 3-O-beta-D-glucuronopyranoside	pinolidoxin		S-(5'-Adenosy)-L-homocysteine	Pyrogallol	Guanosine	Γ-Cyclodextrin		Meliasenin E	L-Lysine
Apratoxin F	Ethyl glucuronide		Zingiberen newsaponin	Raspberry Ketone	Imidazoleacetic Acid (Hydrochloride)	1-Aminocyclopropane-1-Carboxylic Acid		beta-Citraurin	L-Lysine Hydrochloride
Zamanic acid	Bruceanic acid C		Ethyl glucuronide	Ribitol	L-Alloisoleucine	1-Methyladenosine		Docosahexaenoyl Ethanolamide	L-Proline
gramicidin S	massonianoside A		Bruceanic acid C	Rutin (Hydrate)	L-Glutamine	1-Methyl-L-Histidine		Choline	Lusianthridin
Adhyperfirin	2-(4-Hydroxyphenyl)-6-methyl-2,3-dihydro-4H-pyran-4-one		Capsianoside II	Rutin (Trihydrate)	L-Histidine	2,3-Pentanedione		Amarouciaxanthin A	N-Benzylstearamide
Scytophycin B	Tunicamycin A		2-(4-Hydroxyphenyl)-6-methyl-2,3-dihydro-4H-pyran-4-one	(S)-2-Acetamido-4-Amino-4-Oxobutanoic Acid	L-Lysine	2-Methoxycinnamaldehyde		Tylosin	N-Methylsarcosine
6-O-Methylcerevisterol	NCGC00380867-01_C27H46O9_9,12,15-Octadecatrienoic acid, 3-(hexopyranosyloxy)-2-hydroxypropyl ester, (9Z,12Z,15Z)-		Tunicamycin A	Salicylic Acid	L-Proline	3,8'-Biapigenin		Ganoderal A	Nsc 16590
Cimiaceroside A	6'-O-Cinnamoyl-8-epikingisidic acid		Kaempferol-3-Rhamnoside-4''-Rhamnoside-7-Rhamnoside	Shanzhiside	Lusianthridin	3-Amino-2-Piperidinone		3,5-Cycloergosta-6,8(14),22-triene	Obscuraminol D
beta-Acetyldigoxin	Myrianthic acid 3,23-acetonide		Norarjunolic acid	Shikimic Acid	N2-Methylguanosine	3-Hydroxy-2-Phenyl-Propanamide		Phytolaccagenic acid	Phyllalbine
Ergosterol	Norarjunolic acid		Furostane base -2H + O-Hex	(S)-Malic Acid	Pterolactam	5'-Methylthioadenosine		NCGC00380626-01_C12H18O4_2-Cyclohexen-1-one, 4,6-dihydroxy-3-[(1E)-3-hydroxy-3-methyl-1-buten-1-yl]-6-methyl-, (4R,6S)-	Pterolactam
NCGC00385647-01_C15H24O4_2-[(4aS,7R,8R)-7,8-Dihydroxy-4a,8-dimethyldecahydro-2-naphthalenyl]acrylic acid	Actein		20-O-Glucoginsenoside Rf	Sodium (3S,4R,5R)-6-((Hydrogenphosphonato)Oxy)-3,4,5-Trihydroxy-2-Oxohexyl Phosphate Octahydrate	Pyridoxine (Hydrochloride)	7-Hydroxy-4H-Chromen-4-One		Korepimedoside A	R162
16-Hydroxylanosta-7,24-dien-3-one (Kulinone)	Furostane base -2H + O-Hex		Euphohelioscopin A	Succinic Acid	Quercimeritrin	Adenine		Hawkinsin	S-Methylglutathione
Deoxypyridinoline	20-O-Glucoginsenoside Rf		Soyasaponin gamma-A	Sulcatone	Tiglic Acid	Adenosine		Dehydrovomifoliol	Sn-Glycero-3-Phosphocholine
Eupalinolide K	Euphohelioscopin A		Gymnestrogenin	Sulfate	Scillascilloside B-1	Alizarin 2-Methyl Ether		Glaucolide A	Trimethoprim
Notoginsenoside T5	Soyasaponin gamma-A		3-O-alpha-Mycarosylerythronolide B	Taxifolin	Phyllocactin	Astragalin		Aspartylglycosamine	Trimethylvinylammonium(1+)
Azukisaponin VI	Gymnestrogenin		Kadcoccilactone A	Thymoquinone	Carthamone	Benzoyleneurea			Γ-Aminobutyric Acid
11-Oxomogroside IV	Kadcoccilactone A		Quinquenoside R1	Traumatic Acid	NCGC00380753-01_C16H28O12_6-O-Isobutyryl-alpha-D-glucopyranosyl alpha-D-glucopyranoside	Choline (Bitartrate)			Γ-Glu-Phe
Meliasenin E	2'-O-Methylinosine		NCGC00385692-01_C44H68O14_3-Hydroxyspirosta-5,25(27)-dien-1-yl 2-O-(6-deoxy-alpha-L-mannopyranosyl)-4-O-(2-hydroxy-3-methylpentanoyl)-alpha-L-arabinopyranoside	Tricarballylic Acid	2-Hydroxy-2,4-pentadienoate	Choline (Chloride)			Kalopanaxsaponin G
17,29-Didehydroiridal	25(S)-Hydroxyprotopanaxatriol		Licoricesaponin H2	Uridine 5'-Diphospho-D-Glucose	N7-Methylguanosine	Coniferyl Ferulate			Gallic Acid Ethyl Ester
5-[(E)-3-hydroxy-3-methylbut-1-enyl]-2-methylcyclohex-5-ene-1,2,4-triol	NCGC00385692-01_C44H68O14_3-Hydroxyspirosta-5,25(27)-dien-1-yl 2-O-(6-deoxy-alpha-L-mannopyranosyl)-4-O-(2-hydroxy-3-methylpentanoyl)-alpha-L-arabinopyranoside		Oleanane -2H, +1O, 1COOH, O-HexA-HexA	Uridine 5′-Diphosphoglucose (Disodium Salt)	2-Amino-3-phosphonopropanoate	Cyanidin 3-Rutinoside			L-Arogenate
beta-Citraurin	Licoricesaponin H2		Soyasapogenol B base + O-DDMP, O-HexA-HexA	Xanthorin	austadiol	D-Alanine			RA-V
NCGC00384973-01_C13H22O4_(3E)-4-(1,2,4-Trihydroxy-2,6,6-trimethylcyclohexyl)-3-buten-2-one	Soyasaponin gamma-G		Soyasaponin gamma-G	(Z)-Aconitic Acid	Prephenate	Deethylatrazine			Obtusaquinone
Dihydro-4,4-dimethyl-2,3-furandione	Ikshusterol 3-O-glucoside		Tetradecylsulfate	Α-L-Rhamnose Monohydrate	Neoastragaloside I	D-Galactose			Goniodiol
Tsugaric acid A	3-O-Acetyl-16 alpha-hydroxytrametenolic acid		15-Deoxoeucosterol	Β-Amyrin	Qingyangshengenin A	Dl-3-Phenylalanine			Hypoxantindeoxyriboside
Docosahexaenoyl Ethanolamide	22-Oxodocosanoate		Estriol 3,17-dihexanoate	Γ-Cyclodextrin	1-Oleoylglycerophosphocholine	Dl-Threonine			N-Ribosylhistidine
NCGC00380160-01_C24H40O5_4-{[5-(7-Hydroxy-5,5,8a-trimethyl-2-methylenedecahydro-1-naphthalenyl)-3-methylpentyl]oxy}-4-oxobutanoic acid	15-Deoxoeucosterol		Docosanedioate	1-Aminocyclopropane-1-Carboxylic Acid	Zingiberen newsaponin	D-Proline			S-(5'-Adenosy)-L-homocysteine
Lysine conjugated cholic acid	Estriol 3,17-dihexanoate		Methyl gypsogenin 3-O-beta-D-glucuronopyranoside	2,3-Pentanedione	Protoplumericin A	D-Serine			Validamycin B
Amarouciaxanthin A	Docosanedioate		PE(16:0e/12-HETE)	2-Methoxycinnamaldehyde	Azuleno(5,6-c)furan-1(3H)-one, 4,4a,5,6,7,7a,8,9-octahydro-3,4,8-trihydroxy-6,6,8-trimethyl-	Eucannabinolide			Pyrenocin C putative
Tylosin	Mesendanin K		gramicidin S	2'-O-Methyladenosine	6-O-Vanilloylajugol	Guanosine			pinolidoxin
Ganoderal A	Methyl gypsogenin 3-O-beta-D-glucuronopyranoside		Pyrenophorol	3,8'-Biapigenin	9-Hydroxycanthin-6-one	H-Abu-Oh			Ethyl glucuronide
3,5-Cycloergosta-6,8(14),22-triene	Xanthorhamnin		Scytophycin B	3-Amino-2-Piperidinone	Tartronate	H-N-Me-Ala-Oh			Urate-3-ribonucleoside
Dereplicator Identification - E'Surugamide_D'	Rakicidin B		beta-Acetyldigoxin	7-Hydroxy-4H-Chromen-4-One	Mudanoside B	Imidazoleacetic Acid (Hydrochloride)			NCGC00384763-01_C54H86O24_1-O-(3-{[Hexopyranosyl-(1->3)-[hexopyranosyl-(1->4)]hexopyranuronosyl]oxy}-28-oxoolean-12-en-28-yl)hexopyranose
Methyl lycernuate A	8-[(1R,2R)-3-Oxo-2-{(Z)-pent-2-enyl}cyclopentyl]octanoate		Ergosterol	Acetyl-L-Carnitine (Hydrochloride)	Sominone	L-Alloisoleucine			2-(4-Hydroxyphenyl)-6-methyl-2,3-dihydro-4H-pyran-4-one
Orotidine	Apratoxin F		Chrysantellin A	Benzoyleneurea	8-methyltocol	L-Glutamine			NCGC00380867-01_C27H46O9_9,12,15-Octadecatrienoic acid, 3-(hexopyranosyloxy)-2-hydroxypropyl ester, (9Z,12Z,15Z)-
Phytolaccagenic acid	Isoginsenoside Rh3		16-Hydroxylanosta-7,24-dien-3-one (Kulinone)	Cupressuflavone	Quinquenoside R1	L-Histidine			3-O-alpha-Mycarosylerythronolide B
(2R)-8-ethyl-7-hydroxy-5-methoxy-2-methyl-2,3-dihydrochromen-4-one	Zamanic acid		Proline-betaxanthin	D-Alanine	Neritaloside	L-Lysine			Kadcoccilactone A
Buergerinin B	Tetrahydrodeoxycorticosterone		cis-1,2-Dihydroxy-4-methylcyclohexa-3,5-diene-1-carboxylate	D-Galactose	Soyasapogenol E base + O-Hex-HexA	L-Proline			Capryloylglycine
8beta-(2-Hydroxy-2-methyl-3-oxobutyryloxy)glucozaluzanin C	Pyrenophorol		Meliasenin E	D-Proline	Xanthorhamnin	Lusianthridin			Tetradecylsulfate
p-Vinylphenyl O-[beta-D-apiofuranosyl-(1-6)]-beta-D-glucopyranoside	Scytophycin B		17,29-Didehydroiridal	Epitulipinolide	Methyl linoleate	L-Valine			Docosanedioate
Hawkinsin	beta-Acetyldigoxin		beta-Citraurin	Eucannabinolide	Isoginsenoside Rh3	Nicotiflorin			Pyrenophorol
2,7-Dimethyl-1,4-dihydroxynaphthalene 1-O-glucoside	Ergosterol		NCGC00384973-01_C13H22O4_(3E)-4-(1,2,4-Trihydroxy-2,6,6-trimethylcyclohexyl)-3-buten-2-one	Gastrodin	Scytophycin B	N-Methylsarcosine			Ergosterol
	NCGC00385647-01_C15H24O4_2-[(4aS,7R,8R)-7,8-Dihydroxy-4a,8-dimethyldecahydro-2-naphthalenyl]acrylic acid		Tsugaric acid A	Imidazoleacetic Acid (Hydrochloride)	Chrysantellin A	O-Acetylethanolamine			4-(2-methyl-6-oxopyran-3-yl)butanoic acid
	16-Hydroxylanosta-7,24-dien-3-one (Kulinone)		Docosahexaenoyl Ethanolamide	Knightinol	Blasticidin S	Piperlongumine			Proline-betaxanthin
	Deoxypyridinoline		Lysine conjugated cholic acid	L-Glutamine	methyl 3,4,5-trihydroxycyclohexene-1-carboxylate	Pterolactam			Demethoxyencecalinol
	Eupalinolide K		Choline	Limonexic Acid	Demethoxyencecalinol	Pyridoxine (Hydrochloride)			Estrone glucuronide
	4-(2-methyl-6-oxopyran-3-yl)butanoic acid		Amarouciaxanthin A	L-Lysine	cis-1,2-Dihydroxy-4-methylcyclohexa-3,5-diene-1-carboxylate	Quercimeritrin			cis-1,2-Dihydroxy-4-methylcyclohexa-3,5-diene-1-carboxylate
	Proline-betaxanthin		Tylosin	L-Proline	beta-Citraurin	Rutin			NCGC00384973-01_C13H22O4_(3E)-4-(1,2,4-Trihydroxy-2,6,6-trimethylcyclohexyl)-3-buten-2-one
	Demethoxyencecalinol		Ganoderal A	Lusianthridin	L-Dihydroanticapsin	Trimethyl[3-(Methylthio)Propyl]Ammonium(1+)			Dihydro-4,4-dimethyl-2,3-furandione
	Meliasenin E		3,5-Cycloergosta-6,8(14),22-triene	Physalin D	Cycloserine	Trimethylvinylammonium(1+)			Choline
	17,29-Didehydroiridal		Dehydrophytosphingosine (not validated) - 2H	Piperlongumine	Carabrolactone A	Γ-Aminobutyric Acid			Tylosin
	5-[(E)-3-hydroxy-3-methylbut-1-enyl]-2-methylcyclohex-5-ene-1,2,4-triol		Methyl lycernuate A	Pterolactam	Amarouciaxanthin A	6''-O-Malonyldaidzin			1-α-Linolenoyl-glycerol
	L-Pyrrolysine		Orotidine	Pyridoxine (Hydrochloride)	3,5-Cycloergosta-6,8(14),22-triene	Carthamone			3,5-Cycloergosta-6,8(14),22-triene
	beta-Citraurin		Phytolaccagenic acid	Quercetin 3-O-Neohesperidoside	NCGC00380626-01_C12H18O4_2-Cyclohexen-1-one, 4,6-dihydroxy-3-[(1E)-3-hydroxy-3-methyl-1-buten-1-yl]-6-methyl-, (4R,6S)-	NCGC00380753-01_C16H28O12_6-O-Isobutyryl-alpha-D-glucopyranosyl alpha-D-glucopyranoside			Dereplicator Identification - E'Surugamide_D'
	NCGC00384973-01_C13H22O4_(3E)-4-(1,2,4-Trihydroxy-2,6,6-trimethylcyclohexyl)-3-buten-2-one		p-Vinylphenyl O-[beta-D-apiofuranosyl-(1-6)]-beta-D-glucopyranoside	Quercimeritrin	Korepimedoside A	L-Arogenate			Dehydrophytosphingosine (not validated) - 2H
	Dihydro-4,4-dimethyl-2,3-furandione			Rutin	Niflumic acid	2-Hydroxy-2,4-pentadienoate			Beta-Hederin
	Tsugaric acid A			Thiamine (Hydrochloride)	2',2'-Difluoro-2'-deoxyuridine	N7-Methylguanosine			Adouetine X
	Docosahexaenoyl Ethanolamide			Tiglic Acid	Narchinol B	2-Amino-3-phosphonopropanoate			Orotidine
	dihydroalbocycline			Trimethylvinylammonium(1+)	Aspartylglycosamine	austadiol			2,4-dihydroxyheptadecyl acetate
	NCGC00380160-01_C24H40O5_4-{[5-(7-Hydroxy-5,5,8a-trimethyl-2-methylenedecahydro-1-naphthalenyl)-3-methylpentyl]oxy}-4-oxobutanoic acid			Scillascilloside B-1	Parispseudoside C	Prephenate			Makisterone A 20,22-monoacetonide
	Lysine conjugated cholic acid			Gallic Acid Ethyl Ester		Hypoxantindeoxyriboside			NCGC00347389-02_C42H72O14_beta-D-Glucopyranoside, (3beta,6alpha,9xi,12beta)-3,12,20-trihydroxydammar-24-en-6-yl 2-O-beta-D-glucopyranosyl-
	Amarouciaxanthin A			6''-O-Malonyldaidzin		3-O-Methylellagic acid			Buergerinin B
	Tylosin			Phyllocactin		N-Ribosylhistidine			Prionanthoside
	Ganoderal A			Ticagrelor		Qingyangshengenin A			Parispseudoside C
	3,5-Cycloergosta-6,8(14),22-triene			2-(5'-Methylthio)pentylmalic acid		NCGC00380930-01_C15H26O4_1H-Indene-4-carboxylic acid, octahydro-3a-hydroxy-3-(hydroxymethyl)-1,1,3,5-tetramethyl-
	Dereplicator Identification - E'Surugamide_D'			Carthamone		Phelligridin B
	Methyl lycernuate A			2-Hydroxy-2,4-pentadienoate		Protoplumericin A
	Orotidine			2-Amino-3-phosphonopropanoate		Azuleno(5,6-c)furan-1(3H)-one, 4,4a,5,6,7,7a,8,9-octahydro-3,4,8-trihydroxy-6,6,8-trimethyl-
	NCGC00380960-01_C30H50O6_13,17,24,25-Tetrahydroxy-16,23-epoxydammaran-3-one			austadiol		6-O-Vanilloylajugol
	Phytolaccagenic acid			Floctafenine		Urate-3-ribonucleoside
	(2R)-8-ethyl-7-hydroxy-5-methoxy-2-methyl-2,3-dihydrochromen-4-one			Prephenate		9-Hydroxycanthin-6-one
	Buergerinin B			Yunantaxusin A		20-O-Glucoginsenoside Rf
	NCGC00347808-02_C18H22O6_(5E,11E)-7,8,14,16-Tetrahydroxy-3-methyl-3,4,7,8,9,10-hexahydro-1H-2-benzoxacyclotetradecin-1-one			Shatavarin IV		3-O-alpha-Mycarosylerythronolide B
	8beta-(2-Hydroxy-2-methyl-3-oxobutyryloxy)glucozaluzanin C			3-O-Methylellagic acid		8-methyltocol
	p-Vinylphenyl O-[beta-D-apiofuranosyl-(1-6)]-beta-D-glucopyranoside			N-Ribosylhistidine		Quinquenoside R1
	2,7-Dimethyl-1,4-dihydroxynaphthalene 1-O-glucoside			Qingyangshengenin A		Capryloylglycine
	NCGC00380966-01_C12H16O4_6H-2-Benzopyran-6-one, 1,7,8,8a-tetrahydro-7,8-dihydroxy-3,5,7-trimethyl-, (7S,8S,8aS)-			1-Oleoylglycerophosphocholine		Methyl linoleate
				NCGC00380930-01_C15H26O4_1H-Indene-4-carboxylic acid, octahydro-3a-hydroxy-3-(hydroxymethyl)-1,1,3,5-tetramethyl-		Chaulmoogric Acid
				Phelligridin B		Pyrenophorol
				Protoplumericin A		Ergosterol
				Torosachrysone 8-O-beta-gentiobioside		Chrysantellin A
				Validamycin B		Blasticidin S
				6-O-Vanilloylajugol		methyl 3,4,5-trihydroxycyclohexene-1-carboxylate
				pinolidoxin		Demethoxyencecalinol
				Urate-3-ribonucleoside		cis-1,2-Dihydroxy-4-methylcyclohexa-3,5-diene-1-carboxylate
				9-Hydroxycanthin-6-one		L-Dihydroanticapsin
				massonianoside A		Cycloserine
				Gingerglycolipid A		Carabrolactone A
				6'-O-Cinnamoyl-8-epikingisidic acid		3,5-Cycloergosta-6,8(14),22-triene
				Actein		Dehydrophytosphingosine (not validated) - 2H
				Sominone		NCGC00380626-01_C12H18O4_2-Cyclohexen-1-one, 4,6-dihydroxy-3-[(1E)-3-hydroxy-3-methyl-1-buten-1-yl]-6-methyl-, (4R,6S)-
				2'-O-Methylinosine		Korepimedoside A
				8-methyltocol		Narchinol B
				2-Hydroxyparaconate		Aspartylglycosamine
				Neritaloside		Parispseudoside C
				22-Oxodocosanoate
				Arenicolide A
				Soyasapogenol E base + O-Hex-HexA
				Dregeoside A11
				Xanthorhamnin
				Methyl linoleate
				8-[(1R,2R)-3-Oxo-2-{(Z)-pent-2-enyl}cyclopentyl]octanoate
				Isoginsenoside Rh3
				Zamanic acid
				Pyrenophorol
				Methyl ganoderate C6
				NCGC00385647-01_C15H24O4_2-[(4aS,7R,8R)-7,8-Dihydroxy-4a,8-dimethyldecahydro-2-naphthalenyl]acrylic acid
				16-Hydroxylanosta-7,24-dien-3-one (Kulinone)
				4-(2-methyl-6-oxopyran-3-yl)butanoic acid
				Proline-betaxanthin
				Demethoxyencecalinol
				Estrone glucuronide
				L-Pyrrolysine
				L-Dihydroanticapsin
				Narbomycin
				NCGC00380960-01_C30H50O6_13,17,24,25-Tetrahydroxy-16,23-epoxydammaran-3-one
				8beta-(2-Hydroxy-2-methyl-3-oxobutyryloxy)glucozaluzanin C
				Loganate
				7-Z-Trifostigmanoside I
				Korepimedoside A
				Niflumic acid
				2',2'-Difluoro-2'-deoxyuridine
				NCGC00380966-01_C12H16O4_6H-2-Benzopyran-6-one, 1,7,8,8a-tetrahydro-7,8-dihydroxy-3,5,7-trimethyl-, (7S,8S,8aS)-
				T-2 Toxin tetraol
				Parispseudoside C
